# Supplementary material for: 2-Nitro-N-propyl­benzamide
Source: Acta Crystallogr Sect E Struct Rep Online. 2009 Jun 6;65(Pt 7):o1488. doi: 10.1107/S1600536809020728 (PMC2969221; doi:10.1107/S1600536809020728)
Supplement: Supplementary file 1 [file e-65-o1488-sup1.cif]

##############################################################################
###                                                                        ###
###        Electronic paper (Acta Crystallographica Section E)             ###
###                                                                        ###
##############################################################################
#                                                                            #
# This CIF contains the data in a paper accepted for publication in Acta     #
# Crystallographica Section E. It conforms to the requirements of Notes      #
# for Authors for Section E, and has been peer reviewed under the auspices   #
# of the IUCr Commission on Journals.                                        #
#                                                                            #
# Full details of the Crystallographic Information File format               #
# are given in the paper "The Crystallographic Information File (CIF):       #
# a New Standard Archive File for Crystallography" by S. R. Hall, F. H.      #
# Allen and I. D. Brown [Acta Cryst. (1991), A47, 655-685].                  #
#                                                                            #
# The current version of the core CIF dictionary is obtainable from          #
# ftp://ftp.iucr.org/pub/cif_core.dic. The current version number is 2.4.    #
#                                                                            #
# Software is freely available for graphical display of the structure(s) in  #
# this CIF.  For information consult the CIF home page http://www.iucr.org/  #
# cif/home.html                                                              #
#                                                                            #
# This file may be used for bona fide research purposes within the           #
# scientific community so long as proper attribution is given to the journal # 
# article from which it was obtained.                                        #
#                                                                            #
##############################################################################
                                             
data_I
_audit_creation_method     SHELXL-97
_chemical_name_systematic
;
2-nitro-<i>N</i>-propylbenzamide
;
_chemical_name_common     ?
_chemical_formula_moiety     ' C10 H12 N2 O3'
_chemical_formula_sum     'C10 H12 N2 O3'
_chemical_formula_weight     208.22
_chemical_melting_point     340
_symmetry_cell_setting     monoclinic
_symmetry_space_group_name_H-M     'P 21/c'
_symmetry_space_group_name_Hall     '-P 2ybc'
loop_
    _symmetry_equiv_pos_as_xyz
    'x, y, z'
    '-x, y+1/2, -z+1/2'
    '-x, -y, -z'
    'x, -y-1/2, z-1/2'
_cell_length_a     15.835(3)
_cell_length_b     9.3910(19)
_cell_length_c     23.618(5)
_cell_angle_alpha     90.00
_cell_angle_beta     108.35(3)
_cell_angle_gamma     90.00
_cell_volume     3333.6(12)
_cell_formula_units_Z     12
_cell_measurement_reflns_used     25
_cell_measurement_theta_min     9
_cell_measurement_theta_max     12
_cell_measurement_temperature     298(2)
_exptl_crystal_description     'needle'
_exptl_crystal_colour     'colourless'
_exptl_crystal_size_max     0.30
_exptl_crystal_size_mid     0.20
_exptl_crystal_size_min     0.10
_exptl_crystal_density_diffrn     1.245
_exptl_crystal_density_meas     ?
_exptl_crystal_density_method     'not measured'
_exptl_crystal_F_000     1320
_exptl_absorpt_coefficient_mu     0.093
_exptl_absorpt_correction_type     psi-scan
_exptl_absorpt_process_details     '(North <i>et al.</i>,  1968)'
_exptl_absorpt_correction_T_min     0.9725
_exptl_absorpt_correction_T_max     0.9907
_exptl_special_details
;
Refinement of F^2^ against ALL reflections. The weighted <i>R</i>-factor
<i>wR</i> and goodness of fit S are based on F^2^, conventional
<i>R</i>-factors <i>R</i> are based on F, with F set to zero for negative
F^2^. The threshold expression of F^2^ > 2sigma(F^2^) is used only for
calculating <i>R</i>-factors(gt) <i>etc</i>. and is not relevant to the choice
of reflections for refinement. <i>R</i>-factors based on F^2^ are
statistically about twice as large as those based on F, and R-- factors based
on ALL data will be even larger.
;
_diffrn_ambient_temperature     298(2)
_diffrn_radiation_type     MoK\a
_diffrn_radiation_wavelength     0.71073
_diffrn_radiation_source     'fine-focus sealed tube'
_diffrn_radiation_monochromator     graphite
_diffrn_measurement_device_type     'Enraf--Nonius CAD-4'
_diffrn_measurement_method     \w/2\q
_diffrn_detector_area_resol_mean     ?
_diffrn_reflns_number     6289
_diffrn_reflns_av_R_equivalents     0.0603
_diffrn_reflns_av_sigmaI/netI     0.0694
_diffrn_reflns_theta_min     1.35
_diffrn_reflns_theta_max     25.33
_diffrn_reflns_theta_full     25.33
_diffrn_measured_fraction_theta_max     0.993
_diffrn_measured_fraction_theta_full     0.993
_diffrn_reflns_limit_h_min     0
_diffrn_reflns_limit_h_max     19
_diffrn_reflns_limit_k_min     0
_diffrn_reflns_limit_k_max     11
_diffrn_reflns_limit_l_min     -28
_diffrn_reflns_limit_l_max     26
_diffrn_standards_number     3
_diffrn_standards_interval_count     200
_diffrn_standards_interval_time     120
_diffrn_standards_decay_%     1
_refine_special_details
;
Refinement of <i>F</i>^2^ against ALL reflections. The weighted <i>R</i>-factor
<i>wR</i> and goodness of fit <i>S</i> are based on <i>F</i>^2^, conventional
<i>R</i>-factors <i>R</i> are based on <i>F</i>, with <i>F</i> set to zero for
negative <i>F</i>^2^. The threshold expression of <i>F</i>^2^ >
\s(<i>F</i>^2^) is used only for calculating <i>R</i>-factors(gt) <i>etc</i>.
and is not relevant to the choice of reflections for refinement.
<i>R</i>-factors based on <i>F</i>^2^ are statistically about twice as large
as those based on <i>F</i>, and <i>R</i>- factors based on ALL data will be
even larger.
;
_reflns_number_total     6056
_reflns_number_gt     2855
_reflns_threshold_expression     >2sigma(I)
_refine_ls_structure_factor_coef     Fsqd
_refine_ls_matrix_type     full
_refine_ls_R_factor_all     0.1582
_refine_ls_R_factor_gt     0.0787
_refine_ls_wR_factor_gt     0.1583
_refine_ls_wR_factor_ref     0.1883
_refine_ls_goodness_of_fit_ref     1.004
_refine_ls_restrained_S_all     1.004
_refine_ls_number_reflns     6056
_refine_ls_number_parameters     388
_refine_ls_number_restraints     0
_refine_ls_hydrogen_treatment     constr
_refine_ls_weighting_scheme     calc
_refine_ls_weighting_details
         'calc w=1/[\s^2^(Fo^2^)+(0.0500P)^2^+3.0000P] where P=(Fo^2^+2Fc^2^)/3'
_atom_sites_solution_hydrogens     geom
_atom_sites_solution_primary     direct
_atom_sites_solution_secondary     difmap
_refine_ls_shift/su_max     0.000
_refine_ls_shift/su_mean     0.000
_refine_diff_density_max     0.294
_refine_diff_density_min     -0.561
_refine_ls_extinction_method     none
_refine_ls_extinction_coef     ?
loop_
    _atom_type_symbol
    _atom_type_description
    _atom_type_scat_dispersion_real
    _atom_type_scat_dispersion_imag
    _atom_type_scat_source
    'C' 'C' 0.0033 0.0016
                         'International Tables Vol C Tables 4.2.6.8 and 6.1.1.4'
    'H' 'H' 0.0000 0.0000
                         'International Tables Vol C Tables 4.2.6.8 and 6.1.1.4'
    'N' 'N' 0.0061 0.0033
                         'International Tables Vol C Tables 4.2.6.8 and 6.1.1.4'
    'O' 'O' 0.0106 0.0060
                         'International Tables Vol C Tables 4.2.6.8 and 6.1.1.4'
_computing_data_collection     'CAD-4 Software (Enraf--Nonius, 1985)'
_computing_cell_refinement     'CAD-4 Software (Enraf--Nonius, 1985)'
_computing_data_reduction     'XCAD4 (Harms & Wocadlo, 1995)'
_computing_structure_solution     'SHELXS97 (Sheldrick, 2008)'
_computing_structure_refinement     'SHELXL97 (Sheldrick, 2008)'
_computing_molecular_graphics     'SHELXTL (Sheldrick, 2008)'
_computing_publication_material     'SHELXTL  (Sheldrick, 2008)'
loop_
    _atom_site_type_symbol
    _atom_site_label
    _atom_site_fract_x
    _atom_site_fract_y
    _atom_site_fract_z
    _atom_site_U_iso_or_equiv
    _atom_site_adp_type
    _atom_site_calc_flag
    _atom_site_refinement_flags
    _atom_site_occupancy
    _atom_site_disorder_assembly
    _atom_site_disorder_group
    O O1 0.2163(2) 0.1794(3) -0.09514(14) 0.0812(10) Uani d . 1 . .
    O O2 0.3600(3) 0.6643(4) -0.09104(16) 0.1093(13) Uani d . 1 . .
    O O3 0.3303(2) 0.4769(4) -0.04864(14) 0.0799(9) Uani d . 1 . .
    N N1 0.1426(2) 0.3839(4) -0.09106(15) 0.0645(10) Uani d . 1 . .
    H H1A 0.1300 0.4680 -0.1057 0.077 Uiso calc R 1 . .
    N N2 0.3298(2) 0.5438(4) -0.09270(19) 0.0652(10) Uani d . 1 . .
    C C1 0.1136(4) 0.3372(6) 0.0604(2) 0.111 Uani d . 1 . .
    H H1B 0.1518 0.3704 0.0982 0.167 Uiso calc R 1 . .
    H H1C 0.1098 0.2352 0.0611 0.167 Uiso calc R 1 . .
    H H1D 0.0553 0.3773 0.0528 0.167 Uiso calc R 1 . .
    C C2 0.1514(5) 0.3823(7) 0.0116(3) 0.126(2) Uani d . 1 . .
    H H2A 0.1543 0.4855 0.0113 0.151 Uiso calc R 1 . .
    H H2B 0.2119 0.3470 0.0216 0.151 Uiso calc R 1 . .
    C C3 0.1044(4) 0.3362(6) -0.0463(2) 0.0873(16) Uani d . 1 . .
    H H3A 0.0437 0.3706 -0.0567 0.105 Uiso calc R 1 . .
    H H3B 0.1024 0.2330 -0.0467 0.105 Uiso calc R 1 . .
    C C4 0.1965(3) 0.3030(4) -0.11057(18) 0.0605(11) Uani d . 1 . .
    C C5 0.2291(3) 0.3690(4) -0.15806(17) 0.0522(10) Uani d . 1 . .
    C C6 0.1972(3) 0.3081(5) -0.2145(2) 0.0753(13) Uani d . 1 . .
    H H6A 0.1583 0.2313 -0.2207 0.090 Uiso calc R 1 . .
    C C7 0.2226(4) 0.3604(6) -0.2617(2) 0.0874(16) Uani d . 1 . .
    H H7A 0.2008 0.3191 -0.2993 0.105 Uiso calc R 1 . .
    C C8 0.2800(3) 0.4730(6) -0.2526(2) 0.0814(14) Uani d . 1 . .
    H H8A 0.2968 0.5083 -0.2842 0.098 Uiso calc R 1 . .
    C C9 0.3126(3) 0.5336(5) -0.1981(2) 0.0650(12) Uani d . 1 . .
    H H9A 0.3516 0.6103 -0.1923 0.078 Uiso calc R 1 . .
    C C10 0.2881(3) 0.4819(4) -0.15181(17) 0.0507(10) Uani d . 1 . .
    O O4 0.1360(2) -0.3230(3) -0.12406(13) 0.0808(10) Uani d . 1 . .
    O O5 -0.0495(3) 0.1095(5) -0.1661(2) 0.1416(18) Uani d . 1 . .
    O O6 -0.0153(2) -0.0953(5) -0.12712(17) 0.1127(14) Uani d . 1 . .
    N N3 0.1889(2) -0.1148(3) -0.07927(14) 0.0598(9) Uani d . 1 . .
    H H3C 0.1982 -0.0265 -0.0850 0.072 Uiso calc R 1 . .
    N N4 -0.0107(3) -0.0024(5) -0.16209(18) 0.0771(11) Uani d . 1 . .
    C C11 0.1902(4) -0.1746(6) 0.0794(2) 0.115 Uani d . 1 . .
    H H11A 0.1509 -0.1381 0.0997 0.173 Uiso calc R 1 . .
    H H11B 0.2500 -0.1450 0.1001 0.173 Uiso calc R 1 . .
    H H11C 0.1873 -0.2767 0.0785 0.173 Uiso calc R 1 . .
    C C12 0.1632(4) -0.1196(6) 0.0183(2) 0.106 Uani d . 1 . .
    H H12A 0.1651 -0.0164 0.0198 0.127 Uiso calc R 1 . .
    H H12B 0.1020 -0.1475 -0.0017 0.127 Uiso calc R 1 . .
    C C13 0.2203(3) -0.1708(4) -0.01861(18) 0.0720(13) Uani d . 1 . .
    H H13A 0.2813 -0.1409 0.0003 0.086 Uiso calc R 1 . .
    H H13B 0.2193 -0.2741 -0.0200 0.086 Uiso calc R 1 . .
    C C14 0.1471(3) -0.1932(4) -0.12538(18) 0.0560(11) Uani d . 1 . .
    C C15 0.1150(3) -0.1159(4) -0.18493(18) 0.0531(10) Uani d . 1 . .
    C C16 0.1612(3) -0.1351(5) -0.2252(2) 0.0692(12) Uani d . 1 . .
    H H16A 0.2118 -0.1919 -0.2148 0.083 Uiso calc R 1 . .
    C C17 0.1330(3) -0.0707(5) -0.2807(2) 0.0776(14) Uani d . 1 . .
    H H17A 0.1650 -0.0847 -0.3072 0.093 Uiso calc R 1 . .
    C C18 0.0584(3) 0.0135(5) -0.29718(19) 0.0671(12) Uani d . 1 . .
    H H18A 0.0392 0.0549 -0.3348 0.081 Uiso calc R 1 . .
    C C19 0.0128(3) 0.0357(4) -0.25787(18) 0.0597(11) Uani d . 1 . .
    H H19A -0.0374 0.0936 -0.2682 0.072 Uiso calc R 1 . .
    C C20 0.0415(3) -0.0284(4) -0.20266(17) 0.0517(10) Uani d . 1 . .
    O O7 0.4897(2) 0.9114(3) 0.26431(12) 0.0691(9) Uani d . 1 . .
    O O8 0.3181(3) 0.5045(5) 0.14397(19) 0.1227(15) Uani d . 1 . .
    O O9 0.3425(2) 0.6663(4) 0.21211(18) 0.0980(12) Uani d . 1 . .
    N N5 0.5255(2) 0.6835(3) 0.29072(13) 0.0589(9) Uani d . 1 . .
    H H5A 0.5387 0.6018 0.2793 0.071 Uiso calc R 1 . .
    N N6 0.3587(3) 0.6078(5) 0.1705(2) 0.0788(11) Uani d . 1 . .
    C C21 0.5982(4) 0.6457(6) 0.45860(19) 0.111(2) Uani d . 1 . .
    H H21A 0.6482 0.5978 0.4858 0.167 Uiso calc R 1 . .
    H H21B 0.5440 0.6041 0.4610 0.167 Uiso calc R 1 . .
    H H21C 0.5999 0.7448 0.4689 0.167 Uiso calc R 1 . .
    C C22 0.6022(4) 0.6307(6) 0.3953(2) 0.0946(17) Uani d . 1 . .
    H H22A 0.6577 0.6704 0.3933 0.114 Uiso calc R 1 . .
    H H22B 0.6010 0.5305 0.3851 0.114 Uiso calc R 1 . .
    C C23 0.5289(3) 0.7021(5) 0.35266(18) 0.0764(14) Uani d . 1 . .
    H H23A 0.5327 0.8030 0.3618 0.092 Uiso calc R 1 . .
    H H23B 0.4738 0.6670 0.3572 0.092 Uiso calc R 1 . .
    C C24 0.5028(3) 0.7884(4) 0.25144(18) 0.0520(10) Uani d . 1 . .
    C C25 0.4954(3) 0.7494(4) 0.18769(16) 0.0472(9) Uani d . 1 . .
    C C26 0.4311(3) 0.6667(4) 0.15025(18) 0.0594(11) Uani d . 1 . .
    C C27 0.4272(4) 0.6379(5) 0.0922(2) 0.0803(15) Uani d . 1 . .
    H H27A 0.3831 0.5791 0.0682 0.096 Uiso calc R 1 . .
    C C28 0.4895(4) 0.6978(7) 0.0712(2) 0.0895(17) Uani d . 1 . .
    H H28A 0.4872 0.6816 0.0319 0.107 Uiso calc R 1 . .
    C C29 0.5551(4) 0.7811(6) 0.1067(2) 0.0786(15) Uani d . 1 . .
    H H29A 0.5978 0.8203 0.0919 0.094 Uiso calc R 1 . .
    C C30 0.5581(3) 0.8073(4) 0.16499(19) 0.0632(12) Uani d . 1 . .
    H H30A 0.6029 0.8647 0.1892 0.076 Uiso calc R 1 . .
loop_
    _atom_site_aniso_label
    _atom_site_aniso_U_11
    _atom_site_aniso_U_22
    _atom_site_aniso_U_33
    _atom_site_aniso_U_12
    _atom_site_aniso_U_13
    _atom_site_aniso_U_23
    O1 0.122(3) 0.0300(15) 0.095(2) -0.0039(17) 0.039(2) 0.0083(15)
    O2 0.139(3) 0.084(3) 0.121(3) -0.061(2) 0.064(3) -0.040(2)
    O3 0.094(2) 0.079(2) 0.061(2) -0.0115(19) 0.0156(18) -0.0069(18)
    N1 0.085(3) 0.046(2) 0.073(2) -0.0003(19) 0.039(2) 0.0162(18)
    N2 0.068(2) 0.051(2) 0.084(3) -0.011(2) 0.034(2) -0.016(2)
    C1 0.111 0.111 0.111 0.000 0.035 0.000
    C2 0.193(7) 0.117(5) 0.093(4) -0.035(5) 0.080(5) 0.006(4)
    C3 0.108(4) 0.083(4) 0.082(4) -0.011(3) 0.047(3) 0.014(3)
    C4 0.082(3) 0.036(2) 0.062(3) -0.008(2) 0.021(2) 0.003(2)
    C5 0.063(3) 0.038(2) 0.056(2) 0.002(2) 0.021(2) -0.001(2)
    C6 0.086(3) 0.065(3) 0.071(3) -0.015(3) 0.020(3) -0.014(3)
    C7 0.092(4) 0.111(4) 0.056(3) -0.005(4) 0.019(3) -0.021(3)
    C8 0.087(4) 0.099(4) 0.069(3) 0.005(3) 0.039(3) 0.009(3)
    C9 0.068(3) 0.057(3) 0.080(3) -0.003(2) 0.036(3) 0.006(2)
    C10 0.055(2) 0.043(2) 0.058(3) -0.001(2) 0.023(2) -0.005(2)
    O4 0.110(3) 0.0349(16) 0.082(2) -0.0110(17) 0.0087(19) 0.0087(15)
    O5 0.171(4) 0.142(4) 0.147(4) 0.089(4) 0.100(3) 0.042(3)
    O6 0.099(3) 0.145(4) 0.116(3) 0.027(3) 0.064(2) 0.058(3)
    N3 0.081(3) 0.0338(17) 0.059(2) -0.0053(18) 0.0145(19) 0.0063(17)
    N4 0.069(3) 0.088(3) 0.077(3) 0.015(2) 0.028(2) 0.016(3)
    C11 0.115 0.115 0.115 0.000 0.036 0.000
    C12 0.105 0.105 0.105 0.000 0.032 0.000
    C13 0.098(4) 0.050(3) 0.065(3) -0.003(3) 0.021(3) 0.004(2)
    C14 0.065(3) 0.037(2) 0.063(3) -0.002(2) 0.016(2) 0.006(2)
    C15 0.057(3) 0.034(2) 0.067(3) 0.000(2) 0.019(2) 0.000(2)
    C16 0.069(3) 0.061(3) 0.081(3) 0.017(2) 0.028(3) 0.000(3)
    C17 0.089(4) 0.084(3) 0.073(3) 0.001(3) 0.045(3) -0.004(3)
    C18 0.075(3) 0.072(3) 0.054(3) -0.007(3) 0.019(2) 0.006(2)
    C19 0.055(3) 0.058(3) 0.061(3) 0.002(2) 0.012(2) 0.014(2)
    C20 0.057(3) 0.044(2) 0.058(3) -0.006(2) 0.023(2) 0.002(2)
    O7 0.107(2) 0.0359(15) 0.073(2) 0.0053(16) 0.0406(18) -0.0046(14)
    O8 0.108(3) 0.116(3) 0.138(4) -0.048(3) 0.029(3) -0.039(3)
    O9 0.083(2) 0.111(3) 0.114(3) -0.024(2) 0.052(2) -0.029(2)
    N5 0.099(3) 0.0348(17) 0.050(2) 0.0123(18) 0.0333(19) 0.0000(16)
    N6 0.069(3) 0.075(3) 0.088(3) -0.003(2) 0.018(2) -0.007(2)
    C21 0.165(6) 0.107(4) 0.051(3) 0.029(4) 0.018(3) -0.005(3)
    C22 0.114(4) 0.094(4) 0.062(3) 0.027(3) 0.007(3) -0.010(3)
    C23 0.119(4) 0.055(3) 0.060(3) 0.018(3) 0.035(3) 0.001(2)
    C24 0.060(2) 0.044(2) 0.056(2) -0.003(2) 0.024(2) 0.000(2)
    C25 0.057(3) 0.039(2) 0.050(2) 0.012(2) 0.022(2) 0.0051(19)
    C26 0.062(3) 0.059(3) 0.055(3) 0.006(2) 0.017(2) 0.000(2)
    C27 0.094(4) 0.084(4) 0.058(3) 0.019(3) 0.016(3) -0.008(3)
    C28 0.099(4) 0.111(5) 0.060(3) 0.033(4) 0.026(3) 0.009(3)
    C29 0.086(4) 0.088(4) 0.076(3) 0.031(3) 0.046(3) 0.034(3)
    C30 0.074(3) 0.053(3) 0.068(3) 0.007(2) 0.030(2) 0.013(2)
_geom_special_details
;
All e.s.d.'s (except the e.s.d. in the dihedral angle between two l.s. planes)
are estimated using the full covariance matrix. The cell e.s.d.'s are taken
into account individually in the estimation of e.s.d.'s in distances, angles
and torsion angles; correlations between e.s.d.'s in cell parameters are only
used when they are defined by crystal symmetry. An approximate (isotropic)
treatment of cell e.s.d.'s is used for estimating e.s.d.'s involving l.s.
planes.
;
loop_
    _geom_bond_atom_site_label_1
    _geom_bond_atom_site_label_2
    _geom_bond_site_symmetry_2
    _geom_bond_distance
    _geom_bond_publ_flag
    O1 C4 . 1.228(4) no
    O2 N2 . 1.223(4) no
    O3 N2 . 1.214(4) no
    N1 C4 . 1.328(5) no
    N1 C3 . 1.444(5) no
    N1 H1A . 0.8600 ?
    N2 C10 . 1.464(5) no
    C1 C2 . 1.518(7) ?
    C1 H1B . 0.9600 ?
    C1 H1C . 0.9600 ?
    C1 H1D . 0.9600 ?
    C2 C3 . 1.404(7) ?
    C2 H2A . 0.9700 ?
    C2 H2B . 0.9700 ?
    C3 H3A . 0.9700 ?
    C3 H3B . 0.9700 ?
    C4 C5 . 1.508(5) ?
    C5 C10 . 1.391(5) ?
    C5 C6 . 1.391(5) ?
    C6 C7 . 1.389(6) ?
    C6 H6A . 0.9300 ?
    C7 C8 . 1.365(7) ?
    C7 H7A . 0.9300 ?
    C8 C9 . 1.352(6) ?
    C8 H8A . 0.9300 ?
    C9 C10 . 1.359(5) ?
    C9 H9A . 0.9300 ?
    O4 C14 . 1.234(4) no
    O5 N4 . 1.206(5) no
    O6 N4 . 1.219(5) no
    N3 C14 . 1.309(5) no
    N3 C13 . 1.459(5) no
    N3 H3C . 0.8600 ?
    N4 C20 . 1.470(5) no
    C11 C12 . 1.464(7) ?
    C11 H11A . 0.9600 ?
    C11 H11B . 0.9600 ?
    C11 H11C . 0.9600 ?
    C12 C13 . 1.518(6) ?
    C12 H12A . 0.9700 ?
    C12 H12B . 0.9700 ?
    C13 H13A . 0.9700 ?
    C13 H13B . 0.9700 ?
    C14 C15 . 1.521(5) ?
    C15 C20 . 1.377(5) ?
    C15 C16 . 1.382(5) ?
    C16 C17 . 1.384(6) ?
    C16 H16A . 0.9300 ?
    C17 C18 . 1.372(6) ?
    C17 H17A . 0.9300 ?
    C18 C19 . 1.360(5) ?
    C18 H18A . 0.9300 ?
    C19 C20 . 1.377(5) ?
    C19 H19A . 0.9300 ?
    O7 C24 . 1.228(4) no
    O8 N6 . 1.222(5) no
    O9 N6 . 1.221(5) no
    N5 C24 . 1.324(5) no
    N5 C23 . 1.458(5) no
    N5 H5A . 0.8600 ?
    N6 C26 . 1.482(6) no
    C21 C22 . 1.524(6) ?
    C21 H21A . 0.9600 ?
    C21 H21B . 0.9600 ?
    C21 H21C . 0.9600 ?
    C22 C23 . 1.440(6) ?
    C22 H22A . 0.9700 ?
    C22 H22B . 0.9700 ?
    C23 H23A . 0.9700 ?
    C23 H23B . 0.9700 ?
    C24 C25 . 1.518(5) ?
    C25 C26 . 1.362(5) ?
    C25 C30 . 1.380(5) ?
    C26 C27 . 1.379(6) ?
    C27 C28 . 1.358(7) ?
    C27 H27A . 0.9300 ?
    C28 C29 . 1.358(7) ?
    C28 H28A . 0.9300 ?
    C29 C30 . 1.385(6) ?
    C29 H29A . 0.9300 ?
    C30 H30A . 0.9300 ?
loop_
    _geom_angle_atom_site_label_1
    _geom_angle_atom_site_label_2
    _geom_angle_atom_site_label_3
    _geom_angle_site_symmetry_1
    _geom_angle_site_symmetry_3
    _geom_angle
    _geom_angle_publ_flag
    C4 N1 C3 . . 122.6(4) no
    C4 N1 H1A . . 118.7 ?
    C3 N1 H1A . . 118.7 ?
    O3 N2 O2 . . 123.7(4) no
    O3 N2 C10 . . 119.4(4) no
    O2 N2 C10 . . 116.9(4) no
    C2 C1 H1B . . 109.5 ?
    C2 C1 H1C . . 109.5 ?
    H1B C1 H1C . . 109.5 ?
    C2 C1 H1D . . 109.5 ?
    H1B C1 H1D . . 109.5 ?
    H1C C1 H1D . . 109.5 ?
    C3 C2 C1 . . 116.0(5) ?
    C3 C2 H2A . . 108.3 ?
    C1 C2 H2A . . 108.3 ?
    C3 C2 H2B . . 108.3 ?
    C1 C2 H2B . . 108.3 ?
    H2A C2 H2B . . 107.4 ?
    C2 C3 N1 . . 113.6(4) no
    C2 C3 H3A . . 108.8 ?
    N1 C3 H3A . . 108.8 ?
    C2 C3 H3B . . 108.8 ?
    N1 C3 H3B . . 108.8 ?
    H3A C3 H3B . . 107.7 ?
    O1 C4 N1 . . 124.7(4) no
    O1 C4 C5 . . 119.6(4) no
    N1 C4 C5 . . 115.5(3) no
    C10 C5 C6 . . 116.4(4) ?
    C10 C5 C4 . . 127.6(4) ?
    C6 C5 C4 . . 116.0(4) ?
    C7 C6 C5 . . 120.9(4) ?
    C7 C6 H6A . . 119.5 ?
    C5 C6 H6A . . 119.5 ?
    C8 C7 C6 . . 119.6(5) ?
    C8 C7 H7A . . 120.2 ?
    C6 C7 H7A . . 120.2 ?
    C9 C8 C7 . . 120.8(5) ?
    C9 C8 H8A . . 119.6 ?
    C7 C8 H8A . . 119.6 ?
    C8 C9 C10 . . 119.6(4) ?
    C8 C9 H9A . . 120.2 ?
    C10 C9 H9A . . 120.2 ?
    C9 C10 C5 . . 122.6(4) ?
    C9 C10 N2 . . 117.9(4) no
    C5 C10 N2 . . 119.4(4) no
    C14 N3 C13 . . 122.8(3) no
    C14 N3 H3C . . 118.6 ?
    C13 N3 H3C . . 118.6 ?
    O5 N4 O6 . . 122.6(5) no
    O5 N4 C20 . . 118.1(4) no
    O6 N4 C20 . . 119.3(4) no
    C12 C11 H11A . . 109.5 ?
    C12 C11 H11B . . 109.5 ?
    H11A C11 H11B . . 109.5 ?
    C12 C11 H11C . . 109.5 ?
    H11A C11 H11C . . 109.5 ?
    H11B C11 H11C . . 109.5 ?
    C11 C12 C13 . . 114.4(5) ?
    C11 C12 H12A . . 108.7 ?
    C13 C12 H12A . . 108.7 ?
    C11 C12 H12B . . 108.7 ?
    C13 C12 H12B . . 108.7 ?
    H12A C12 H12B . . 107.6 ?
    N3 C13 C12 . . 111.7(4) no
    N3 C13 H13A . . 109.3 ?
    C12 C13 H13A . . 109.3 ?
    N3 C13 H13B . . 109.3 ?
    C12 C13 H13B . . 109.3 ?
    H13A C13 H13B . . 108.0 ?
    O4 C14 N3 . . 125.0(4) no
    O4 C14 C15 . . 119.1(4) no
    N3 C14 C15 . . 115.8(3) no
    C20 C15 C16 . . 116.6(4) ?
    C20 C15 C14 . . 124.8(4) ?
    C16 C15 C14 . . 118.6(4) ?
    C15 C16 C17 . . 120.8(4) ?
    C15 C16 H16A . . 119.6 ?
    C17 C16 H16A . . 119.6 ?
    C18 C17 C16 . . 120.8(4) ?
    C18 C17 H17A . . 119.6 ?
    C16 C17 H17A . . 119.6 ?
    C19 C18 C17 . . 119.3(4) ?
    C19 C18 H18A . . 120.4 ?
    C17 C18 H18A . . 120.4 ?
    C18 C19 C20 . . 119.5(4) ?
    C18 C19 H19A . . 120.3 ?
    C20 C19 H19A . . 120.3 ?
    C19 C20 C15 . . 123.0(4) ?
    C19 C20 N4 . . 117.3(4) no
    C15 C20 N4 . . 119.7(4) no
    C24 N5 C23 . . 122.0(3) no
    C24 N5 H5A . . 119.0 ?
    C23 N5 H5A . . 119.0 ?
    O9 N6 O8 . . 124.1(5) no
    O9 N6 C26 . . 118.1(4) no
    O8 N6 C26 . . 117.8(5) no
    C22 C21 H21A . . 109.5 ?
    C22 C21 H21B . . 109.5 ?
    H21A C21 H21B . . 109.5 ?
    C22 C21 H21C . . 109.5 ?
    H21A C21 H21C . . 109.5 ?
    H21B C21 H21C . . 109.5 ?
    C23 C22 C21 . . 111.7(4) ?
    C23 C22 H22A . . 109.3 ?
    C21 C22 H22A . . 109.3 ?
    C23 C22 H22B . . 109.3 ?
    C21 C22 H22B . . 109.3 ?
    H22A C22 H22B . . 107.9 ?
    C22 C23 N5 . . 114.4(4) no
    C22 C23 H23A . . 108.7 ?
    N5 C23 H23A . . 108.7 ?
    C22 C23 H23B . . 108.7 ?
    N5 C23 H23B . . 108.7 ?
    H23A C23 H23B . . 107.6 ?
    O7 C24 N5 . . 123.8(4) no
    O7 C24 C25 . . 120.4(4) no
    N5 C24 C25 . . 115.7(3) no
    C26 C25 C30 . . 117.0(4) ?
    C26 C25 C24 . . 126.2(4) ?
    C30 C25 C24 . . 116.7(4) ?
    C25 C26 C27 . . 123.2(4) ?
    C25 C26 N6 . . 119.9(4) no
    C27 C26 N6 . . 116.8(4) no
    C28 C27 C26 . . 118.1(5) ?
    C28 C27 H27A . . 121.0 ?
    C26 C27 H27A . . 121.0 ?
    C27 C28 C29 . . 121.1(5) ?
    C27 C28 H28A . . 119.5 ?
    C29 C28 H28A . . 119.5 ?
    C28 C29 C30 . . 119.7(5) ?
    C28 C29 H29A . . 120.1 ?
    C30 C29 H29A . . 120.1 ?
    C25 C30 C29 . . 120.8(4) ?
    C25 C30 H30A . . 119.6 ?
    C29 C30 H30A . . 119.6 ?
loop_
    _geom_torsion_atom_site_label_1
    _geom_torsion_atom_site_label_2
    _geom_torsion_atom_site_label_3
    _geom_torsion_atom_site_label_4
    _geom_torsion_site_symmetry_1
    _geom_torsion_site_symmetry_2
    _geom_torsion_site_symmetry_3
    _geom_torsion_site_symmetry_4
    _geom_torsion
    _geom_torsion_publ_flag
    C1 C2 C3 N1 . . . . 179.2(5) ?
    C4 N1 C3 C2 . . . . 97.2(6) ?
    C3 N1 C4 O1 . . . . 3.3(7) ?
    C3 N1 C4 C5 . . . . 179.1(4) ?
    O1 C4 C5 C10 . . . . -114.7(5) ?
    N1 C4 C5 C10 . . . . 69.3(6) ?
    O1 C4 C5 C6 . . . . 64.3(6) ?
    N1 C4 C5 C6 . . . . -111.7(4) ?
    C10 C5 C6 C7 . . . . -1.0(6) ?
    C4 C5 C6 C7 . . . . 179.9(4) ?
    C5 C6 C7 C8 . . . . 0.2(8) ?
    C6 C7 C8 C9 . . . . 0.3(8) ?
    C7 C8 C9 C10 . . . . 0.1(7) ?
    C8 C9 C10 C5 . . . . -0.9(7) ?
    C8 C9 C10 N2 . . . . 175.7(4) ?
    C6 C5 C10 C9 . . . . 1.4(6) ?
    C4 C5 C10 C9 . . . . -179.6(4) ?
    C6 C5 C10 N2 . . . . -175.2(4) ?
    C4 C5 C10 N2 . . . . 3.9(6) ?
    O3 N2 C10 C9 . . . . -158.9(4) ?
    O2 N2 C10 C9 . . . . 23.5(6) ?
    O3 N2 C10 C5 . . . . 17.8(6) ?
    O2 N2 C10 C5 . . . . -159.8(4) ?
    C14 N3 C13 C12 . . . . -106.3(5) ?
    C11 C12 C13 N3 . . . . 178.8(4) ?
    C13 N3 C14 O4 . . . . -6.3(7) ?
    C13 N3 C14 C15 . . . . 177.1(4) ?
    O4 C14 C15 C20 . . . . 106.6(5) ?
    N3 C14 C15 C20 . . . . -76.5(5) ?
    O4 C14 C15 C16 . . . . -72.3(5) ?
    N3 C14 C15 C16 . . . . 104.6(5) ?
    C20 C15 C16 C17 . . . . -1.1(6) ?
    C14 C15 C16 C17 . . . . 177.9(4) ?
    C15 C16 C17 C18 . . . . -0.1(7) ?
    C16 C17 C18 C19 . . . . 1.2(7) ?
    C17 C18 C19 C20 . . . . -1.0(6) ?
    C18 C19 C20 C15 . . . . -0.3(6) ?
    C18 C19 C20 N4 . . . . -179.3(4) ?
    C16 C15 C20 C19 . . . . 1.3(6) ?
    C14 C15 C20 C19 . . . . -177.6(4) ?
    C16 C15 C20 N4 . . . . -179.7(4) ?
    C14 C15 C20 N4 . . . . 1.3(6) ?
    O5 N4 C20 C19 . . . . -29.9(6) ?
    O6 N4 C20 C19 . . . . 148.1(4) ?
    O5 N4 C20 C15 . . . . 151.1(5) ?
    O6 N4 C20 C15 . . . . -31.0(6) ?
    C21 C22 C23 N5 . . . . -176.0(4) ?
    C24 N5 C23 C22 . . . . -141.0(5) ?
    C23 N5 C24 O7 . . . . 6.1(7) ?
    C23 N5 C24 C25 . . . . -175.4(4) ?
    O7 C24 C25 C26 . . . . -110.9(5) ?
    N5 C24 C25 C26 . . . . 70.5(5) ?
    O7 C24 C25 C30 . . . . 66.7(5) ?
    N5 C24 C25 C30 . . . . -111.9(4) ?
    C30 C25 C26 C27 . . . . 0.9(6) ?
    C24 C25 C26 C27 . . . . 178.5(4) ?
    C30 C25 C26 N6 . . . . -176.6(4) ?
    C24 C25 C26 N6 . . . . 1.1(6) ?
    O9 N6 C26 C25 . . . . 21.4(6) ?
    O8 N6 C26 C25 . . . . -159.5(4) ?
    O9 N6 C26 C27 . . . . -156.2(4) ?
    O8 N6 C26 C27 . . . . 22.9(6) ?
    C25 C26 C27 C28 . . . . -1.5(7) ?
    N6 C26 C27 C28 . . . . 176.0(4) ?
    C26 C27 C28 C29 . . . . 1.5(8) ?
    C27 C28 C29 C30 . . . . -0.9(8) ?
    C26 C25 C30 C29 . . . . -0.2(6) ?
    C24 C25 C30 C29 . . . . -178.1(4) ?
    C28 C29 C30 C25 . . . . 0.2(7) ?
loop_
    _geom_hbond_atom_site_label_D
    _geom_hbond_atom_site_label_H
    _geom_hbond_atom_site_label_A
    _geom_hbond_site_symmetry_A
    _geom_hbond_distance_DH
    _geom_hbond_distance_HA
    _geom_hbond_distance_DA
    _geom_hbond_angle_DHA
    _geom_hbond_publ_flag
    N1 H1A O4 1_565 0.86 2.02 2.854(5) 163 yes
    N3 H3C O1 . 0.86 1.98 2.840(4) 177 yes
    N5 H5A O7 2_645 0.86 2.04 2.843(4) 154 yes
    C6 H6A Cg2 1_555 0.93 2.86 3.751(5) 162 yes
data_Il
_journal_date_recd_electronic     2009-05-26
_journal_date_accepted     2009-06-01
_journal_name_full     'Acta Crystallographica, Section E'
_journal_year     2009
_journal_volume     65
_journal_issue      7
_journal_page_first     o1488
_journal_page_last     o1488
_journal_paper_category     QO
_journal_coeditor_code     AT2796
_publ_contact_author
;
Ji-Kui Wang
Department of Applied Chemistry
College of Science
Nanjing University of Technology
Nanjing 210009
People's Republic of China
;
_publ_contact_author_email     wjk@njut.edu.cn
_publ_section_title
;
2-Nitro-<i>N</i>-propylbenzamide
;
loop_
    _publ_author_name
    _publ_author_address
    'Li-Hua Guo'
;
Department of Applied Chemistry
College of Science
Nanjing University of Technology
Nanjing 210009
People's Republic of China
;
    'Hai-Jun Tan'
;
Department of Applied Chemistry
College of Science
Nanjing University of Technology
Nanjing 210009
People's Republic of China
;
    'Ji-Kui Wang'
;
Department of Applied Chemistry
College of Science
Nanjing University of Technology
Nanjing 210009
People's Republic of China
;
    'Jin-Tang Wang'
;
Department of Applied Chemistry
College of Science
Nanjing University of Technology
Nanjing 210009
People's Republic of China
;
