# Supplementary material for: 2-Nitro-N-propyl­benzamide
Source: Acta Crystallogr Sect E Struct Rep Online. 2009 Jun 6;65(Pt 7):o1488. doi: 10.1107/S1600536809020728 (PMC2969221; doi:10.1107/S1600536809020728)
Supplement: Supplementary file 2 [file e-65-o1488-Isup2.hkl]

# 
# h,k,l, Fc-squared, Fo-squared, sigma(Fo-squared) and status flag 
# 
data_I
_shelx_title ' X in P2(1)/c' 
_shelx_refln_list_code          4 
_shelx_F_calc_maximum      273.77 
_exptl_crystal_F_000      1320.00 
_reflns_d_resolution_high  0.8306 
 
loop_ 
 _symmetry_equiv_pos_as_xyz 
 'x, y, z' 
 '-x, y+1/2, -z+1/2' 
 '-x, -y, -z' 
 'x, -y-1/2, z-1/2' 
 
_cell_length_a    15.8350 
_cell_length_b     9.3910 
_cell_length_c    23.6180 
_cell_angle_alpha  90.000 
_cell_angle_beta  108.350 
_cell_angle_gamma  90.000 
 
_shelx_F_squared_multiplier     1.000 
 
loop_ 
 _refln_index_h 
 _refln_index_k 
 _refln_index_l 
 _refln_F_squared_calc 
 _refln_F_squared_meas 
 _refln_F_squared_sigma 
 _refln_observed_status 
   1   0   0      379.95      361.44      7.63 o 
   2   0   0      720.34      780.09     20.15 o 
   3   0   0    19421.82    19053.93    361.99 o 
   4   0   0       10.77        0.53      7.86 o 
   5   0   0       73.82       37.43     10.87 o 
   6   0   0    28171.02    28205.72    603.77 o 
   7   0   0      184.25      146.77     23.98 o 
   8   0   0       59.20       75.18     14.56 o 
   9   0   0     1029.71     1053.15     37.10 o 
  10   0   0       72.78       95.56     18.07 o 
  11   0   0      845.43      963.52     41.31 o 
  12   0   0        1.88        4.09     15.69 o 
  13   0   0      157.07      119.17     23.67 o 
  14   0   0      249.73      210.81     27.03 o 
  15   0   0        9.60       16.92     16.92 o 
  16   0   0       13.19       21.37     15.06 o 
  17   0   0        7.29       18.43     18.43 o 
  18   0   0       34.78       22.24     15.64 o 
   1   1   0      295.67      248.75      8.83 o 
   2   1   0        1.53        9.94      4.97 o 
   3   1   0        4.84       34.74     12.05 o 
   4   1   0     3544.88     3532.07     55.28 o 
   5   1   0    11660.23    12670.28     93.85 o 
   6   1   0        1.41        0.81     13.06 o 
   7   1   0      417.02      388.29     14.75 o 
   8   1   0      382.00      315.87     21.40 o 
   9   1   0      231.55      347.86     23.38 o 
  10   1   0       16.08       10.79     14.01 o 
  11   1   0      594.22      561.29     33.51 o 
  12   1   0        3.30        8.54     15.56 o 
  13   1   0        0.97       33.47     16.10 o 
  14   1   0       34.14        4.87     19.07 o 
  15   1   0        9.53        1.72     16.89 o 
  16   1   0       34.46       37.02     17.89 o 
  17   1   0        5.59        5.08     16.70 o 
   0   2   0     1220.48     1226.35     21.90 o 
   1   2   0    16456.40    18255.54    353.46 o 
   2   2   0     1151.56     1362.93     25.88 o 
   3   2   0    70992.44    67371.99    781.51 o 
   4   2   0        2.79        4.93      8.57 o 
   5   2   0     1076.34     1059.14     29.94 o 
   6   2   0      801.54      714.38     26.38 o 
   7   2   0     2645.73     2412.93     51.07 o 
   8   2   0      456.80      551.74     28.11 o 
   9   2   0       18.17        1.18     13.31 o 
  10   2   0        2.17       16.62     12.17 o 
  11   2   0        4.38        9.86     15.14 o 
  12   2   0        7.83       28.37     13.85 o 
  13   2   0       76.56       38.21     18.99 o 
  14   2   0       62.52       29.94     21.27 o 
  15   2   0       36.65       44.67     18.14 o 
  16   2   0        2.41       12.15     20.50 o 
  17   2   0       35.48        8.61     17.88 o 
   1   3   0     2339.67     2732.79     40.27 o 
   2   3   0       33.78       50.30      9.42 o 
   3   3   0     1460.68     1498.07     33.10 o 
   4   3   0      613.57      706.61     25.06 o 
   5   3   0       15.07       10.14     10.14 o 
   6   3   0       19.71        3.48     11.80 o 
   7   3   0      944.22      906.43     34.21 o 
   8   3   0      576.79      676.65     32.54 o 
   9   3   0      101.05      109.33     19.75 o 
  10   3   0      205.95      126.43     23.08 o 
  11   3   0        1.96       25.54     15.24 o 
  12   3   0       46.24       51.88     20.42 o 
  13   3   0       13.91        3.31     18.95 o 
  14   3   0       22.95       31.71     20.80 o 
  15   3   0      104.16      104.88     20.53 o 
  16   3   0       17.72       27.24     18.10 o 
  17   3   0        0.38        1.82     14.60 o 
   0   4   0     6944.87     6710.90     69.55 o 
   1   4   0      925.29      876.22     27.69 o 
   2   4   0      539.56      565.24     23.22 o 
   3   4   0     7285.20     7522.62     80.14 o 
   4   4   0     6083.06     5966.68     75.14 o 
   5   4   0     4468.83     4788.76     70.55 o 
   6   4   0      586.51      674.08     30.58 o 
   7   4   0       35.93       36.73     14.23 o 
   8   4   0      568.88      524.51     32.07 o 
   9   4   0        0.60        6.72     14.57 o 
  10   4   0      198.41      123.32     23.14 o 
  11   4   0        5.33       19.09     19.09 o 
  12   4   0       16.46        8.62     19.06 o 
  13   4   0        1.82        1.77     19.51 o 
  14   4   0        0.00        7.48     19.46 o 
  15   4   0       21.55       11.77     22.94 o 
  16   4   0       15.01       21.15     21.15 o 
   1   5   0       47.05       29.07     11.59 o 
   2   5   0      184.48      116.37      9.06 o 
   3   5   0      212.05      319.11     21.80 o 
   4   5   0       27.98        7.16     12.31 o 
   5   5   0      179.43      143.42     18.01 o 
   6   5   0        4.76       11.78     13.58 o 
   7   5   0      156.68      138.64     17.97 o 
   8   5   0      137.54      111.72     19.15 o 
   9   5   0       99.05      108.94     22.11 o 
  10   5   0       34.71        0.00     17.69 o 
  11   5   0       79.18       92.87     22.65 o 
  12   5   0      309.38      297.15     29.28 o 
  13   5   0       26.26       58.15     21.59 o 
  14   5   0        2.58       22.14     22.14 o 
  15   5   0       26.83       31.55     21.49 o 
  16   5   0        1.13       15.78     19.00 o 
   0   6   0     7168.47     7093.55     91.16 o 
   1   6   0       39.83       39.87     15.69 o 
   2   6   0     1302.79     1419.44     44.68 o 
   3   6   0      182.66      242.96     21.95 o 
   4   6   0       76.39      114.37     17.17 o 
   5   6   0      312.83      319.56     26.43 o 
   6   6   0        3.84        6.74     14.59 o 
   7   6   0       32.93       80.03     18.66 o 
   8   6   0      205.30      142.69     24.45 o 
   9   6   0      354.22      404.10     33.23 o 
  10   6   0       11.01       10.15     18.08 o 
  11   6   0        0.36       19.05     19.05 o 
  12   6   0       25.99       16.85     19.58 o 
  13   6   0        4.77       24.92     19.05 o 
  14   6   0        5.65        3.85     19.04 o 
  15   6   0        1.27       23.33     23.33 o 
   1   7   0       31.22       30.83     15.20 o 
   2   7   0        7.91       10.53     11.40 o 
   3   7   0        8.63       36.58     14.32 o 
   4   7   0      137.78      147.51     21.90 o 
   5   7   0      318.01      435.30     30.55 o 
   6   7   0       80.09      132.90     21.01 o 
   7   7   0       13.69       38.31     16.52 o 
   8   7   0       93.89      110.25     24.89 o 
   9   7   0       55.27       99.29     22.83 o 
  10   7   0      242.59      268.33     32.51 o 
  11   7   0      178.07      183.49     28.33 o 
  12   7   0      122.30      132.15     25.08 o 
  13   7   0       10.22        3.94     18.02 o 
  14   7   0       13.95       20.37     20.37 o 
   0   8   0       37.64       21.98     16.70 o 
   1   8   0      122.65      152.52     21.42 o 
   2   8   0        1.59        3.03     17.05 o 
   3   8   0      327.34      373.92     30.96 o 
   4   8   0       23.00        6.49     18.61 o 
   5   8   0        8.66        6.68     17.47 o 
   6   8   0       17.81       20.34     22.06 o 
   7   8   0       24.72        3.60     21.61 o 
   8   8   0        7.62       16.25     21.46 o 
   9   8   0       93.47       46.21     23.61 o 
  10   8   0        5.60       33.96     18.56 o 
  11   8   0        0.40        7.58     15.93 o 
  12   8   0        5.07       15.30     15.84 o 
   1   9   0        0.02        1.65     18.83 o 
   2   9   0       18.99        3.33     17.47 o 
   3   9   0        2.21       43.25     18.09 o 
   4   9   0      126.65      108.21     18.21 o 
   5   9   0       42.92       37.72     21.74 o 
   6   9   0       27.16       78.62     21.02 o 
   7   9   0      126.24      115.98     21.40 o 
   8   9   0       26.24        1.93     19.68 o 
   9   9   0       36.52       11.37     22.37 o 
  10   9   0        2.97        1.96     19.26 o 
   0  10   0      233.15      218.72     32.01 o 
   1  10   0        0.23       12.77     18.97 o 
   2  10   0        5.96        7.37     18.23 o 
   3  10   0      228.25      244.04     29.35 o 
   4  10   0       10.47        5.54     19.68 o 
   5  10   0        2.37        3.76     19.35 o 
   6  10   0       30.46       15.06     23.32 o 
   7  10   0        0.01        7.48     18.17 o 
   8  10   0        4.99        7.54     17.99 o 
   1  11   0       13.79       16.59     18.49 o 
   2  11   0       27.17        1.90     20.35 o 
   3  11   0        0.96       22.38     17.08 o 
   4  11   0       24.79        3.70     16.62 o 
 -18   1   1        2.00       13.66     19.69 o 
 -17   1   1        0.24       23.51     15.93 o 
 -16   1   1       11.66       24.95     18.30 o 
 -15   1   1       25.57       61.22     20.11 o 
 -14   1   1        0.56       10.42     19.24 o 
 -13   1   1       56.00       56.98     18.53 o 
 -12   1   1      158.96      194.07     24.63 o 
 -11   1   1     1069.40     1129.79     44.85 o 
 -10   1   1       35.64       27.87     15.36 o 
  -9   1   1      506.01      397.10     24.98 o 
  -8   1   1       33.57       55.21     13.86 o 
  -7   1   1       51.84       29.32     10.09 o 
  -6   1   1     2199.71     2517.74     44.85 o 
  -5   1   1    17889.66    17202.22    104.26 o 
  -4   1   1     8904.47     9516.55     69.24 o 
  -3   1   1    17942.95    16940.23    334.97 o 
  -2   1   1      160.54      184.47     10.25 o 
  -1   1   1     8255.71     7937.94    167.29 o 
   0   1   1     3643.04     4152.84     74.14 o 
   1   1   1      479.07      491.31     15.65 o 
   2   1   1    10013.65    11539.66     63.58 o 
   3   1   1      681.26      755.21     19.73 o 
   4   1   1     3337.14     3408.49     45.09 o 
   5   1   1     4406.22     3985.69     54.77 o 
   6   1   1       84.02       67.00     14.40 o 
   7   1   1        7.92       12.24      9.65 o 
   8   1   1       38.51       58.23     16.17 o 
   9   1   1      130.42       81.48     13.38 o 
  10   1   1      414.06      461.82     28.50 o 
  11   1   1        6.53        6.53     15.03 o 
  12   1   1       32.54       25.41     13.76 o 
  13   1   1        6.85       19.42     16.56 o 
  14   1   1       21.18       10.94     18.16 o 
  15   1   1       29.35       34.10     17.14 o 
  16   1   1       12.17       16.45     15.43 o 
  17   1   1        2.21       13.12     14.06 o 
 -17   2   1        1.61        1.89     18.00 o 
 -16   2   1       35.94       28.89     20.76 o 
 -15   2   1       16.07       18.66     20.16 o 
 -14   2   1        1.52       12.47     18.25 o 
 -13   2   1        4.63       21.45     20.77 o 
 -12   2   1       37.70       51.84     18.52 o 
 -11   2   1       55.17       47.07     16.08 o 
 -10   2   1      163.16      132.27     19.82 o 
  -9   2   1       86.58       77.39     12.11 o 
  -8   2   1      163.06      136.06     16.46 o 
  -7   2   1      391.19      353.88     22.63 o 
  -6   2   1        1.39        5.29     10.12 o 
  -5   2   1       44.57       57.47     12.41 o 
  -4   2   1     2034.63     1597.31     32.37 o 
  -3   2   1    10120.31    11024.52     73.65 o 
  -2   2   1    26015.46    21985.74    388.87 o 
  -1   2   1     3129.94     2939.84     31.94 o 
   0   2   1    18637.49    19262.06    240.86 o 
   1   2   1     2496.73     2039.03     29.16 o 
   2   2   1    74951.80    71073.48    755.27 o 
   3   2   1      439.29      417.66     17.76 o 
   4   2   1      756.07      997.77     27.15 o 
   5   2   1     4464.70     4027.37     57.73 o 
   6   2   1      110.37      106.34     12.26 o 
   7   2   1        0.02        7.56     11.11 o 
   8   2   1        0.04       25.22     11.55 o 
   9   2   1      461.00      523.54     29.02 o 
  10   2   1        0.73       10.26     14.13 o 
  11   2   1        1.43       12.49     14.48 o 
  12   2   1       11.16       11.91     16.47 o 
  13   2   1        3.14       17.12     17.12 o 
  14   2   1        9.17       17.33     17.33 o 
  15   2   1        4.43       37.15     14.63 o 
  16   2   1       23.35       35.83     17.91 o 
  17   2   1       42.25       57.08     17.87 o 
 -17   3   1        0.46        0.00     20.21 o 
 -16   3   1        1.08       11.71     21.25 o 
 -15   3   1        1.00       11.36     19.14 o 
 -14   3   1       91.91       79.85     24.13 o 
 -13   3   1       88.79      111.05     22.79 o 
 -12   3   1      179.62      210.02     27.57 o 
 -11   3   1       57.07       68.66     19.25 o 
 -10   3   1        0.09        2.79     14.19 o 
  -9   3   1      245.89      266.25     26.96 o 
  -8   3   1     1494.74     1395.51     43.73 o 
  -7   3   1        0.01        6.68     11.28 o 
  -6   3   1     3697.50     3354.90     56.44 o 
  -5   3   1     1362.56     1064.25     31.71 o 
  -4   3   1      684.07      777.09     25.66 o 
  -3   3   1     1079.38     1257.83     29.34 o 
  -2   3   1       71.72       83.70     10.21 o 
  -1   3   1     2866.75     2999.06     38.92 o 
   0   3   1     2107.84     1448.04    951.25 o 
   1   3   1      410.79      399.57     16.59 o 
   2   3   1    14714.49    15206.42     96.59 o 
   3   3   1      205.13      249.65     15.89 o 
   4   3   1      950.15      720.87     25.08 o 
   5   3   1      233.26      279.96     23.80 o 
   6   3   1     1394.93     1564.04     41.17 o 
   7   3   1      206.87      183.76     19.87 o 
   8   3   1      746.31      699.79     25.54 o 
   9   3   1      216.81      192.76     21.19 o 
  10   3   1       53.19       49.98     17.90 o 
  11   3   1      502.61      704.94     36.87 o 
  12   3   1      157.26      128.32     23.39 o 
  13   3   1       15.44       11.74     16.88 o 
  14   3   1        0.57       22.71     16.03 o 
  15   3   1       50.32       15.96     21.10 o 
  16   3   1       10.11       12.44     18.04 o 
  17   3   1        4.78        0.00     15.35 o 
 -17   4   1        0.09       15.53     21.71 o 
 -16   4   1        0.74       21.18     21.18 o 
 -15   4   1       22.42       54.48     21.59 o 
 -14   4   1        2.35       30.22     17.70 o 
 -13   4   1      103.04       19.88     23.24 o 
 -12   4   1      102.47      121.91     21.96 o 
 -11   4   1       23.15        9.52     18.55 o 
 -10   4   1       49.98       87.32     21.02 o 
  -9   4   1       60.79       25.46     16.13 o 
  -8   4   1      108.10       90.13     16.54 o 
  -7   4   1     1101.24     1126.96     41.16 o 
  -6   4   1     1003.73      871.33     34.06 o 
  -5   4   1      383.82      374.89     22.62 o 
  -4   4   1     1695.80     1799.65     42.31 o 
  -3   4   1     1631.26     1677.98     36.71 o 
  -2   4   1     3024.30     2642.95     43.89 o 
  -1   4   1     1897.46     2264.76     39.76 o 
   0   4   1      633.46      733.54     22.94 o 
   1   4   1      591.81      565.39     18.48 o 
   2   4   1      202.60      182.39     15.35 o 
   3   4   1      452.29      399.18     20.87 o 
   4   4   1      125.98      116.63     15.00 o 
   5   4   1       35.62       75.10     13.75 o 
   6   4   1      168.46       99.01     17.94 o 
   7   4   1      374.15      334.43     25.35 o 
   8   4   1      262.62      272.75     27.77 o 
   9   4   1      155.86      126.65     20.92 o 
  10   4   1        3.99        8.94     17.43 o 
  11   4   1       72.90       51.37     20.92 o 
  12   4   1       87.01       96.11     23.47 o 
  13   4   1        0.54        5.44     18.48 o 
  14   4   1       14.17       43.41     21.50 o 
  15   4   1       31.09        9.64     22.42 o 
  16   4   1       11.93       28.11     19.09 o 
 -16   5   1        8.94       41.86     19.91 o 
 -15   5   1        7.73       15.94     19.71 o 
 -14   5   1        1.80       15.84     16.89 o 
 -13   5   1       85.58       89.46     25.55 o 
 -12   5   1       63.49       78.35     23.62 o 
 -11   5   1      146.23      125.58     22.02 o 
 -10   5   1      559.71      642.36     38.21 o 
  -9   5   1       12.31       19.53     15.30 o 
  -8   5   1       69.11       46.96     19.49 o 
  -7   5   1        7.71       10.23     12.79 o 
  -6   5   1      849.98      914.96     38.71 o 
  -5   5   1      275.91      311.36     23.71 o 
  -4   5   1       26.82        9.82      9.02 o 
  -3   5   1     1806.06     1752.27     43.65 o 
  -2   5   1      161.88      197.39     15.64 o 
  -1   5   1      133.85      147.78     14.96 o 
   0   5   1      280.28      341.62     14.38 o 
   1   5   1      496.19      498.12     24.49 o 
   2   5   1       32.63       42.77     11.51 o 
   3   5   1       17.33       13.42     12.98 o 
   4   5   1      269.70      205.88     20.23 o 
   5   5   1     2883.93     2646.74     59.62 o 
   6   5   1       12.60        7.21     12.40 o 
   7   5   1      129.38      137.47     21.99 o 
   8   5   1      279.25      319.36     25.89 o 
   9   5   1       48.77        7.48     18.59 o 
  10   5   1        0.55       19.14     16.22 o 
  11   5   1      177.35      173.83     28.23 o 
  12   5   1      203.72      187.22     28.27 o 
  13   5   1       62.98      107.10     21.89 o 
  14   5   1       72.84       79.36     20.09 o 
  15   5   1        2.29        1.89     22.64 o 
 -15   6   1       41.79       12.16     19.94 o 
 -14   6   1       13.67       22.42     21.81 o 
 -13   6   1        8.58       18.06     18.70 o 
 -12   6   1       68.43       50.76     24.60 o 
 -11   6   1       19.71        0.00     24.36 o 
 -10   6   1       22.85       25.01     18.23 o 
  -9   6   1      451.30      470.05     32.74 o 
  -8   6   1        2.15        3.05     19.73 o 
  -7   6   1      131.19      117.57     21.48 o 
  -6   6   1      185.67      131.24     18.40 o 
  -5   6   1       36.32       47.28     13.16 o 
  -4   6   1      554.30      555.52     31.63 o 
  -3   6   1        4.86        1.93     10.64 o 
  -2   6   1      405.19      364.43     22.28 o 
  -1   6   1      357.22      307.92     21.67 o 
   0   6   1      827.15      900.11     74.41 o 
   1   6   1      337.50      312.03     10.86 o 
   2   6   1      760.52      712.02     31.67 o 
   3   6   1        8.29        1.09     12.96 o 
   4   6   1       29.13       49.67     14.19 o 
   5   6   1       92.55       83.61     13.40 o 
   6   6   1      339.78      341.61     26.90 o 
   7   6   1      107.33      117.15     21.10 o 
   8   6   1      194.25      229.03     26.42 o 
   9   6   1      137.12      125.60     23.12 o 
  10   6   1        5.31       13.82     18.65 o 
  11   6   1        5.42        3.65     16.76 o 
  12   6   1      131.77      138.86     26.48 o 
  13   6   1        0.22       13.59     18.39 o 
  14   6   1        0.97       27.40     19.27 o 
  15   6   1        2.02        9.65     17.71 o 
 -14   7   1        3.59       23.13     20.43 o 
 -13   7   1       32.57       29.45     21.42 o 
 -12   7   1        1.37       27.07     23.38 o 
 -11   7   1        1.95        2.01     20.87 o 
 -10   7   1      124.71      122.79     26.86 o 
  -9   7   1        2.61       18.53     21.55 o 
  -8   7   1       87.37       67.85     25.75 o 
  -7   7   1      299.53      254.25     30.28 o 
  -6   7   1        5.97        4.17     15.85 o 
  -5   7   1       87.15       65.32     18.93 o 
  -4   7   1       32.98       59.31     16.29 o 
  -3   7   1       80.10       76.15     14.83 o 
  -2   7   1       17.85        2.28     10.68 o 
  -1   7   1       73.28       75.93     15.03 o 
   0   7   1      119.36       85.37     54.05 o 
   1   7   1       18.15        3.84     15.35 o 
   2   7   1        4.13        0.00     14.29 o 
   3   7   1       24.08       36.77     16.20 o 
   4   7   1       56.77       60.82     17.63 o 
   5   7   1       73.90       61.91     18.12 o 
   6   7   1       47.67       26.30     20.56 o 
   7   7   1        7.19       32.36     17.39 o 
   8   7   1       13.42       23.78     18.76 o 
   9   7   1      105.74      121.70     23.87 o 
  10   7   1       28.82       29.24     21.25 o 
  11   7   1       12.60        9.39     20.61 o 
  12   7   1        4.27       11.55     20.56 o 
  13   7   1        0.40       25.22     18.54 o 
 -12   8   1        4.95        8.56     17.95 o 
 -11   8   1        4.20       51.21     22.83 o 
 -10   8   1        0.19       10.31     20.84 o 
  -9   8   1       90.95       63.64     24.53 o 
  -8   8   1       24.10       31.65     22.12 o 
  -7   8   1       13.29       25.32     18.73 o 
  -6   8   1       49.17        1.60     19.48 o 
  -5   8   1        1.60       10.09     18.20 o 
  -4   8   1      439.46      402.11     30.66 o 
  -3   8   1       77.19       96.38     16.70 o 
  -2   8   1      144.00       92.59     19.81 o 
  -1   8   1      530.56      454.65     31.94 o 
   0   8   1       22.47       50.29     12.72 o 
   1   8   1      135.16      136.06     23.84 o 
   2   8   1      130.98      154.83     23.31 o 
   3   8   1       29.75       46.77     19.17 o 
   4   8   1       77.50      106.11     21.61 o 
   5   8   1      389.52      411.66     31.93 o 
   6   8   1        2.35       15.44     18.44 o 
   7   8   1       15.49       21.63     21.63 o 
   8   8   1        4.72        5.42     17.51 o 
   9   8   1      116.94      112.33     26.66 o 
  10   8   1        0.00       15.37     20.68 o 
  11   8   1       35.81        3.78     20.76 o 
  12   8   1        0.02        1.96     19.64 o 
 -11   9   1       11.91       15.20     21.04 o 
 -10   9   1       12.11        0.00     23.28 o 
  -9   9   1        4.20       12.26     22.71 o 
  -8   9   1        2.66        1.94     21.76 o 
  -7   9   1       14.11       14.14     16.78 o 
  -6   9   1       33.53       15.16     21.89 o 
  -5   9   1       52.36       30.61     20.87 o 
  -4   9   1      128.55      117.19     17.40 o 
  -3   9   1       16.27       36.72     16.07 o 
  -2   9   1       28.81       30.58     15.67 o 
  -1   9   1        2.60        9.55     14.03 o 
   0   9   1       16.69        3.22     12.12 o 
   1   9   1       14.98       33.36     16.57 o 
   2   9   1       94.55       92.97     15.92 o 
   3   9   1       26.60       40.05     17.43 o 
   4   9   1       33.37       22.16     22.16 o 
   5   9   1      137.42      133.96     23.63 o 
   6   9   1        0.04        9.33     15.61 o 
   7   9   1       42.41        9.34     22.25 o 
   8   9   1       44.19       13.34     22.43 o 
   9   9   1        3.71        7.65     21.64 o 
  10   9   1       27.59       15.32     19.59 o 
  -8  10   1        2.88       18.30     18.64 o 
  -7  10   1        8.23       13.65     20.30 o 
  -6  10   1       17.84        6.04     21.63 o 
  -5  10   1        0.90        9.79     16.32 o 
  -4  10   1       20.44        9.19     16.00 o 
  -3  10   1       33.41       17.54     17.88 o 
  -2  10   1        6.43       11.66     17.84 o 
  -1  10   1      257.33      203.49     20.99 o 
   0  10   1      115.39       84.96     17.39 o 
   1  10   1       15.81       25.36     19.98 o 
   2  10   1      231.40      218.20     28.43 o 
   3  10   1        7.19       27.83     20.09 o 
   4  10   1        0.07       20.88     20.88 o 
   5  10   1       13.95       51.14     15.85 o 
   6  10   1       12.18       17.15     19.55 o 
   7  10   1        2.43       19.14     19.49 o 
   8  10   1        1.92       26.65     14.96 o 
  -4  11   1        6.78       12.59     15.70 o 
  -3  11   1       18.67        3.33     16.77 o 
  -2  11   1        0.03       19.32     19.32 o 
  -1  11   1        9.32       19.76     19.76 o 
   0  11   1       14.44       26.40     13.00 o 
   1  11   1        1.24        1.89     21.20 o 
   2  11   1       47.68       42.99     22.28 o 
   3  11   1       26.21       41.32     20.40 o 
 -18   0   2        4.33       18.52     18.52 o 
 -17   0   2       30.98       12.01     22.61 o 
 -16   0   2       49.54       11.72     24.52 o 
 -15   0   2      133.67      103.37     27.26 o 
 -14   0   2      159.98      171.33     26.73 o 
 -13   0   2      564.55      688.50     40.87 o 
 -12   0   2       77.62       67.12     17.38 o 
 -11   0   2      168.17      180.19     21.32 o 
 -10   0   2      208.74      315.09     25.14 o 
  -9   0   2      880.34      937.21     35.64 o 
  -8   0   2        1.45        3.60     10.54 o 
  -7   0   2      871.25      692.55     26.27 o 
  -6   0   2      477.29      568.54     26.25 o 
  -5   0   2    20134.69    19311.12    436.61 o 
  -4   0   2    11339.42    10421.23     69.12 o 
  -3   0   2     4322.52     5325.66     42.76 o 
  -2   0   2    56412.84    54316.97    480.03 o 
  -1   0   2     8346.04     8670.96    158.19 o 
   0   0   2    16170.20    15171.18    209.93 o 
   1   0   2    20920.82    22925.39    297.51 o 
   2   0   2       85.62       52.03      5.42 o 
   3   0   2    19318.00    17915.71    367.13 o 
   4   0   2    28421.31    29210.83    523.78 o 
   5   0   2      210.38      260.67     16.09 o 
   6   0   2     4961.23     5262.19     65.63 o 
   7   0   2       19.33        0.00      9.60 o 
   8   0   2     1263.22     1453.60     41.63 o 
   9   0   2       59.07       18.92     13.97 o 
  10   0   2      160.34      155.30     18.97 o 
  11   0   2       24.52       30.04     14.40 o 
  12   0   2        9.20        5.40     12.99 o 
  13   0   2       86.53       55.85     18.10 o 
  14   0   2       67.67       11.94     19.09 o 
  15   0   2        0.01        1.55     15.22 o 
  16   0   2        0.48        3.21     14.58 o 
  17   0   2       46.29       16.90     17.19 o 
 -18   1   2        2.23        9.92     15.98 o 
 -17   1   2       21.73        2.00     22.20 o 
 -16   1   2        9.10        9.81     21.11 o 
 -15   1   2       88.48      115.37     22.10 o 
 -14   1   2       64.61       38.45     24.86 o 
 -13   1   2       75.20       45.53     20.65 o 
 -12   1   2       37.51        3.08     16.83 o 
 -11   1   2       62.64      110.92     20.42 o 
 -10   1   2      133.93      126.21     19.19 o 
  -9   1   2      591.59      710.83     32.04 o 
  -8   1   2      824.02      709.94     29.96 o 
  -7   1   2     2149.63     1805.17     11.87 o 
  -6   1   2     3475.85     3587.67     52.18 o 
  -5   1   2      578.16      695.64     22.03 o 
  -4   1   2    17654.11    16906.13      6.29 o 
  -3   1   2     2856.13     2736.04     32.76 o 
  -2   1   2       49.75       37.62      5.34 o 
  -1   1   2     1806.15     2052.71     21.88 o 
   0   1   2     2595.56     2485.94     93.21 o 
   1   1   2     3685.54     3999.37     33.91 o 
   2   1   2      678.92      531.88     15.05 o 
   3   1   2    14756.41    13498.67     81.98 o 
   4   1   2       65.69       34.41      8.53 o 
   5   1   2     7250.51     7309.14     73.26 o 
   6   1   2       36.81       49.75     17.53 o 
   7   1   2        0.05       31.61     11.00 o 
   8   1   2     1911.78     2147.66     51.30 o 
   9   1   2       16.59       53.46     15.25 o 
  10   1   2       51.94        7.15     13.42 o 
  11   1   2       82.07      117.13     17.97 o 
  12   1   2        0.06       16.83     12.72 o 
  13   1   2       84.11       86.01     18.38 o 
  14   1   2      120.65       75.96     22.24 o 
  15   1   2       27.38       33.52     16.85 o 
  16   1   2       30.15       17.74     17.58 o 
  17   1   2        0.97       16.26     16.26 o 
 -18   2   2        6.57       37.47     17.57 o 
 -17   2   2        3.27       11.95     17.44 o 
 -16   2   2       43.60       48.82     23.89 o 
 -15   2   2        0.50       20.68     18.26 o 
 -14   2   2       53.38       63.90     21.38 o 
 -13   2   2      201.45      287.98     29.49 o 
 -12   2   2      331.24      389.12     31.46 o 
 -11   2   2       55.23       73.05     17.91 o 
 -10   2   2       14.04       13.85     15.29 o 
  -9   2   2      111.15      147.52     17.77 o 
  -8   2   2        9.09        5.80     11.37 o 
  -7   2   2     1314.44     1511.34     39.58 o 
  -6   2   2     3389.53     3112.13     51.38 o 
  -5   2   2       44.41       34.26      8.39 o 
  -4   2   2     2836.97     2952.26     41.97 o 
  -3   2   2     1338.37     1499.07     28.27 o 
  -2   2   2     3005.02     3271.98     36.11 o 
  -1   2   2     4990.55     4462.96     40.25 o 
   0   2   2     5166.00     5399.82    134.81 o 
   1   2   2    15351.62    15920.46    334.99 o 
   2   2   2     4293.75     5364.58     51.70 o 
   3   2   2     4663.19     5171.21     55.11 o 
   4   2   2      107.08      126.99     12.79 o 
   5   2   2       34.28       41.25      9.79 o 
   6   2   2       26.87        9.34      9.34 o 
   7   2   2      172.89      249.98     19.66 o 
   8   2   2       97.26       55.72     13.87 o 
   9   2   2        0.01       15.22     13.63 o 
  10   2   2      203.80      151.38     17.59 o 
  11   2   2        0.25       14.54     14.54 o 
  12   2   2       93.13       79.79     17.05 o 
  13   2   2       11.46        3.04     17.20 o 
  14   2   2       38.58       25.98     18.87 o 
  15   2   2        0.18       18.43     18.43 o 
  16   2   2       24.07        8.34     16.35 o 
  17   2   2       33.18       27.78     16.91 o 
 -17   3   2       18.08       16.05     20.25 o 
 -16   3   2       76.11       39.66     23.01 o 
 -15   3   2        3.64        7.58     18.43 o 
 -14   3   2        7.82       51.35     20.49 o 
 -13   3   2       38.38       25.85     21.25 o 
 -12   3   2      122.13      142.18     22.72 o 
 -11   3   2        9.95        2.82     17.20 o 
 -10   3   2      583.24      620.84     34.86 o 
  -9   3   2       68.01       86.22     17.34 o 
  -8   3   2       34.22       62.03     15.80 o 
  -7   3   2      381.59      311.98     21.60 o 
  -6   3   2     1523.99     1586.42     40.59 o 
  -5   3   2     2127.99     2233.66     43.70 o 
  -4   3   2     1344.00     1296.11     31.61 o 
  -3   3   2     2915.84     3048.34     42.40 o 
  -2   3   2      150.47      177.82     11.47 o 
  -1   3   2     1935.86     2000.27     32.41 o 
   0   3   2     1630.59     1554.58     35.69 o 
   1   3   2      246.40      273.06     13.65 o 
   2   3   2     1770.20     1749.53     39.96 o 
   3   3   2     1439.01     1646.82     35.92 o 
   4   3   2     1587.94     1590.82     37.86 o 
   5   3   2        4.35        4.09     11.13 o 
   6   3   2        0.46       18.50     10.73 o 
   7   3   2        4.32        8.26     11.48 o 
   8   3   2      239.17      220.33     20.28 o 
   9   3   2      335.90      356.53     26.99 o 
  10   3   2      400.91      330.57     26.87 o 
  11   3   2        7.82        6.11     13.81 o 
  12   3   2        0.85       17.55     16.03 o 
  13   3   2       92.50       48.26     20.71 o 
  14   3   2      100.40       65.25     22.73 o 
  15   3   2        1.39       12.25     17.56 o 
  16   3   2        3.00        3.53     18.63 o 
 -17   4   2       21.97       70.33     19.01 o 
 -16   4   2        9.38       10.22     22.24 o 
 -15   4   2        2.73       19.80     19.38 o 
 -14   4   2        1.69        5.79     17.82 o 
 -13   4   2       12.01       11.03     18.37 o 
 -12   4   2       60.92       77.02     22.48 o 
 -11   4   2       28.11       25.30     19.62 o 
 -10   4   2      287.57      309.25     29.38 o 
  -9   4   2      644.70      612.22     34.46 o 
  -8   4   2       37.34       35.07     14.49 o 
  -7   4   2     1152.11      982.06     37.78 o 
  -6   4   2        9.40       22.54     11.49 o 
  -5   4   2      591.55      753.52     28.96 o 
  -4   4   2      894.74      929.94     35.04 o 
  -3   4   2      532.28      665.36     25.06 o 
  -2   4   2     1910.97     1946.79     39.11 o 
  -1   4   2      744.97      642.79     17.42 o 
   0   4   2     1807.43     1439.18     22.88 o 
   1   4   2      599.13      657.65     23.84 o 
   2   4   2     4655.58     5514.73     66.19 o 
   3   4   2      585.83      414.24     22.77 o 
   4   4   2        0.84       29.72     10.21 o 
   5   4   2       96.91      124.63     19.04 o 
   6   4   2       20.10       30.49     12.88 o 
   7   4   2       77.19       47.52     14.09 o 
   8   4   2      182.93      222.26     22.37 o 
   9   4   2      120.90      115.05     20.55 o 
  10   4   2      105.36      124.95     21.13 o 
  11   4   2       19.30       35.71     17.51 o 
  12   4   2       74.02       44.88     20.02 o 
  13   4   2        7.20       41.76     16.62 o 
  14   4   2       13.68       20.52     19.92 o 
  15   4   2        1.69        9.49     18.97 o 
  16   4   2        9.79       52.63     15.36 o 
 -16   5   2        1.37        8.29     19.30 o 
 -15   5   2        3.06       26.76     18.87 o 
 -14   5   2        0.75        8.09     17.50 o 
 -13   5   2        0.73        0.00     19.09 o 
 -12   5   2      219.39      186.36     30.55 o 
 -11   5   2       75.02       78.12     25.80 o 
 -10   5   2       60.72       69.52     21.44 o 
  -9   5   2      445.48      389.88     32.77 o 
  -8   5   2       73.38       26.06     17.61 o 
  -7   5   2      122.15       73.56     18.62 o 
  -6   5   2      160.58      212.23     21.29 o 
  -5   5   2       74.74       31.84     12.78 o 
  -4   5   2     1221.11     1038.76     34.62 o 
  -3   5   2     1379.14     1415.44     39.21 o 
  -2   5   2        1.53       18.27      8.26 o 
  -1   5   2       28.87       35.35      8.69 o 
   0   5   2       22.53       12.47     13.86 o 
   1   5   2      106.99       91.21     13.74 o 
   2   5   2       62.89       87.41     12.82 o 
   3   5   2       24.71       53.34     13.28 o 
   4   5   2       22.77       19.64     14.35 o 
   5   5   2     1012.94     1084.38     38.60 o 
   6   5   2        8.27       45.86     11.92 o 
   7   5   2       33.42       15.59     13.10 o 
   8   5   2      899.56      899.57     42.99 o 
   9   5   2      192.63      249.96     27.07 o 
  10   5   2       49.71       46.97     16.78 o 
  11   5   2        2.18        3.52     18.04 o 
  12   5   2        8.12        3.65     21.04 o 
  13   5   2       15.67       47.15     17.37 o 
  14   5   2        6.53        5.70     19.65 o 
  15   5   2       10.18       20.55     20.55 o 
 -15   6   2       35.71       40.16     24.85 o 
 -14   6   2        0.27       23.12     24.18 o 
 -13   6   2       16.68       32.94     18.69 o 
 -12   6   2        6.52       17.94     17.94 o 
 -11   6   2       36.48       45.58     24.20 o 
 -10   6   2       59.40       46.46     22.05 o 
  -9   6   2       35.73        9.94     24.12 o 
  -8   6   2      205.53      299.22     28.18 o 
  -7   6   2       96.07       96.97     20.75 o 
  -6   6   2       74.63       76.88     15.21 o 
  -5   6   2        0.01        1.23     11.92 o 
  -4   6   2       25.00       21.71     11.28 o 
  -3   6   2      160.11      137.19     16.58 o 
  -2   6   2      162.74      182.90     16.35 o 
  -1   6   2     1245.66     1553.47     42.46 o 
   0   6   2      134.86       83.09     11.30 o 
   1   6   2      174.09      230.43     20.91 o 
   2   6   2      381.55      324.57     31.47 o 
   3   6   2      780.82      822.50     35.95 o 
   4   6   2        6.60       29.34     12.13 o 
   5   6   2      458.29      409.70     16.03 o 
   6   6   2       63.22      117.42     21.25 o 
   7   6   2      516.93      496.76     33.60 o 
   8   6   2      239.76      304.58     27.69 o 
   9   6   2       36.35       34.77     20.82 o 
  10   6   2       52.06       26.17     21.16 o 
  11   6   2       15.38       14.49     21.52 o 
  12   6   2        0.20        1.85     22.67 o 
  13   6   2       89.53       85.00     22.82 o 
  14   6   2        2.11        1.85     19.80 o 
 -14   7   2        0.03        6.44     23.95 o 
 -13   7   2       22.10       49.55     20.94 o 
 -12   7   2        6.07       14.71     20.28 o 
 -11   7   2       48.12       67.54     22.67 o 
 -10   7   2      587.05      648.86     44.48 o 
  -9   7   2       14.50       38.53     23.07 o 
  -8   7   2      202.35      198.10     29.52 o 
  -7   7   2        0.21        3.03     17.91 o 
  -6   7   2       82.91       81.76     18.21 o 
  -5   7   2      171.45      156.97     22.98 o 
  -4   7   2      528.54      415.68     28.75 o 
  -3   7   2      199.76      165.70     18.98 o 
  -2   7   2      254.74      227.00     21.26 o 
  -1   7   2       33.09       58.54     14.94 o 
   0   7   2       72.44       75.76     12.38 o 
   1   7   2       14.05       21.41     14.05 o 
   2   7   2      153.40      117.89     18.65 o 
   3   7   2        2.77       23.27     13.70 o 
   4   7   2       38.03       12.73     17.35 o 
   5   7   2      701.05      638.89     37.07 o 
   6   7   2      466.83      562.00     36.65 o 
   7   7   2       38.47       18.03     20.01 o 
   8   7   2      342.67      286.47     28.11 o 
   9   7   2      225.12      259.22     25.51 o 
  10   7   2       93.26       92.76     23.24 o 
  11   7   2      241.67      243.86     30.79 o 
  12   7   2        0.72        3.88     19.36 o 
  13   7   2       13.35       27.21     19.36 o 
 -13   8   2        1.22        8.75     21.89 o 
 -12   8   2        0.91       15.31     23.48 o 
 -11   8   2        2.90       14.96     23.61 o 
 -10   8   2       45.90      100.98     20.41 o 
  -9   8   2       21.11       25.24     20.23 o 
  -8   8   2        4.65        5.28     19.41 o 
  -7   8   2       96.92       66.33     22.18 o 
  -6   8   2      172.54      193.52     27.23 o 
  -5   8   2       29.66        5.03     20.78 o 
  -4   8   2       10.32       30.29     15.15 o 
  -3   8   2       22.47       12.04     15.38 o 
  -2   8   2       40.09       18.68     16.42 o 
  -1   8   2        0.03       24.72     12.56 o 
   0   8   2        0.24        9.85      9.11 o 
   1   8   2      426.53      457.59     31.27 o 
   2   8   2       86.98       83.62     19.31 o 
   3   8   2      143.11      131.98     23.82 o 
   4   8   2        6.56       22.65     16.61 o 
   5   8   2       26.39       36.88     20.49 o 
   6   8   2       11.80       20.60     20.60 o 
   7   8   2        4.28       10.82     20.15 o 
   8   8   2       39.06        3.76     20.84 o 
   9   8   2        0.01        1.82     23.15 o 
  10   8   2       52.79       81.01     23.15 o 
  11   8   2       36.86        0.00     25.67 o 
  12   8   2        0.00        7.76     18.01 o 
 -11   9   2       14.95       60.51     21.62 o 
 -10   9   2        6.95        8.36     21.50 o 
  -9   9   2        3.36       23.59     23.59 o 
  -8   9   2       91.75       86.69     22.63 o 
  -7   9   2      178.78      170.74     20.00 o 
  -6   9   2        0.72       53.61     19.64 o 
  -5   9   2      258.64      221.22     29.28 o 
  -4   9   2        2.85       15.32     13.87 o 
  -3   9   2        0.03       19.05     19.05 o 
  -2   9   2       10.64        4.62     17.15 o 
  -1   9   2        9.45       18.24     18.24 o 
   0   9   2        2.24        0.05     18.64 o 
   1   9   2       24.73       54.98     18.86 o 
   2   9   2       33.47       15.44     17.90 o 
   3   9   2      122.15      143.53     24.44 o 
   4   9   2       22.90       51.98     18.43 o 
   5   9   2      135.29      133.72     25.10 o 
   6   9   2       56.38       56.24     21.93 o 
   7   9   2        0.74       20.89     17.31 o 
   8   9   2       95.90       65.56     25.72 o 
   9   9   2        6.14       15.46     22.16 o 
  10   9   2        0.35       11.71     20.22 o 
  -8  10   2       21.16       28.29     18.21 o 
  -7  10   2       25.36       14.07     23.33 o 
  -6  10   2       14.75       24.82     24.82 o 
  -5  10   2       42.30       54.71     22.61 o 
  -4  10   2       90.57       22.25     22.08 o 
  -3  10   2        1.50        8.03     17.07 o 
  -2  10   2      231.63      199.89     29.73 o 
  -1  10   2        0.25        5.10     20.38 o 
   0  10   2       28.79       14.87     15.01 o 
   1  10   2      176.99      155.45     26.58 o 
   2  10   2        6.73        1.73     19.49 o 
   3  10   2        2.32       18.74     18.74 o 
   4  10   2      134.69      144.18     25.33 o 
   5  10   2        6.24        5.68     19.67 o 
   6  10   2        1.44       17.75     17.75 o 
   7  10   2        4.62       19.35     18.10 o 
  -4  11   2        4.76       15.89     15.89 o 
  -3  11   2       16.96       29.59     17.07 o 
  -2  11   2       33.54       25.68     19.03 o 
  -1  11   2        0.53       10.56     16.83 o 
   0  11   2        4.13       13.47     13.47 o 
   1  11   2        0.95        7.40     19.10 o 
   2  11   2       45.98       63.97     19.88 o 
   3  11   2       10.27        5.68     19.43 o 
 -18   1   3        0.61       12.12     15.52 o 
 -17   1   3        0.09        4.10     19.28 o 
 -16   1   3       37.49       95.98     20.46 o 
 -15   1   3        3.24       19.51     19.51 o 
 -14   1   3       65.19       22.86     22.86 o 
 -13   1   3       72.57       43.58     20.85 o 
 -12   1   3        0.05        7.38     13.35 o 
 -11   1   3      376.84      387.86     27.62 o 
 -10   1   3      288.05      371.83     27.22 o 
  -9   1   3      674.78      784.67     34.02 o 
  -8   1   3        8.71        1.85     12.08 o 
  -7   1   3       22.84       41.89     11.28 o 
  -6   1   3      810.61      767.39     20.82 o 
  -5   1   3    11736.06    11605.10     83.87 o 
  -4   1   3      855.59      882.03     22.05 o 
  -3   1   3    10407.43    10805.41     64.53 o 
  -2   1   3    12897.14    13231.38    264.82 o 
  -1   1   3     1990.08     2110.51     24.02 o 
   0   1   3      825.44      912.10     20.55 o 
   1   1   3    16095.87    14557.25    284.79 o 
   2   1   3    16825.48    16301.57    342.22 o 
   3   1   3     4333.83     4661.48     50.83 o 
   4   1   3     7451.20     8241.75     73.97 o 
   5   1   3     1390.67     1202.46     10.43 o 
   6   1   3      276.42      353.50     19.80 o 
   7   1   3      435.78      398.31     21.92 o 
   8   1   3     1200.19      969.96     36.47 o 
   9   1   3      861.52      665.68     32.36 o 
  10   1   3      307.56      315.57     24.08 o 
  11   1   3        7.97        1.24     11.12 o 
  12   1   3        5.58       32.12     13.57 o 
  13   1   3        5.24        4.41     16.30 o 
  14   1   3       52.15       67.62     18.59 o 
  15   1   3        7.72       17.26     15.39 o 
  16   1   3        7.18       29.95     14.50 o 
  17   1   3        9.72        4.70     14.38 o 
 -18   2   3       14.10       38.25     20.42 o 
 -17   2   3        1.51       10.10     21.41 o 
 -16   2   3       32.45       31.58     20.85 o 
 -15   2   3       21.32       43.58     20.67 o 
 -14   2   3       35.72        3.48     19.66 o 
 -13   2   3        0.38       13.19     16.96 o 
 -12   2   3      407.12      306.54     30.36 o 
 -11   2   3      150.90      138.56     20.40 o 
 -10   2   3      952.40      943.54     39.88 o 
  -9   2   3      108.15      142.83     16.36 o 
  -8   2   3      152.65      163.88     18.03 o 
  -7   2   3     1620.63     1582.33     39.76 o 
  -6   2   3      729.55      579.42     23.07 o 
  -5   2   3      906.63      733.86     24.21 o 
  -4   2   3      257.58      348.53     16.16 o 
  -3   2   3     1488.92     1482.41     27.48 o 
  -2   2   3     3846.35     3600.47     39.03 o 
  -1   2   3      718.49      810.44     18.32 o 
   0   2   3       16.63       39.14     23.92 o 
   1   2   3    13441.11    14072.34     78.20 o 
   2   2   3    21525.39    20302.57    422.89 o 
   3   2   3     1453.10     1840.18     34.80 o 
   4   2   3     3729.48     3733.43     53.50 o 
   5   2   3      922.53      832.11     29.01 o 
   6   2   3      345.28      329.62     20.83 o 
   7   2   3        0.05        8.78     11.79 o 
   8   2   3      185.90      207.31     21.35 o 
   9   2   3      620.81      593.45     31.85 o 
  10   2   3      248.56      260.35     23.97 o 
  11   2   3        0.13       18.02     14.63 o 
  12   2   3        1.64       11.89     15.17 o 
  13   2   3        0.28       13.95     14.94 o 
  14   2   3        0.43       12.85     16.02 o 
  15   2   3       15.48        6.62     18.46 o 
  16   2   3        6.91       17.92     15.37 o 
  17   2   3       20.46        4.76     16.86 o 
 -17   3   3        0.78       10.29     20.18 o 
 -16   3   3        2.71        6.14     22.87 o 
 -15   3   3        0.04        2.00     19.13 o 
 -14   3   3       56.54       48.10     21.87 o 
 -13   3   3       34.13       64.17     19.97 o 
 -12   3   3      139.54      104.05     24.47 o 
 -11   3   3        0.01        8.82     15.24 o 
 -10   3   3      534.14      509.87     30.33 o 
  -9   3   3      450.86      602.37     32.41 o 
  -8   3   3     1072.86      938.51     35.24 o 
  -7   3   3     1695.81     2118.83     49.08 o 
  -6   3   3       59.68       93.46     16.60 o 
  -5   3   3       17.33       32.21     10.30 o 
  -4   3   3      265.02      303.43     19.78 o 
  -3   3   3      921.09     1076.05     27.39 o 
  -2   3   3     2197.69     2367.82     37.48 o 
  -1   3   3      446.74      362.80     15.50 o 
   0   3   3      351.10      260.15    173.45 o 
   1   3   3        2.06        0.25      8.53 o 
   2   3   3      322.73      357.86     17.39 o 
   3   3   3      138.75       99.39     11.63 o 
   4   3   3     1032.22     1062.30     39.41 o 
   5   3   3    13461.39    12262.84    108.25 o 
   6   3   3      138.91      137.47     16.79 o 
   7   3   3       34.26       39.13     16.66 o 
   8   3   3       48.27       14.18     13.04 o 
   9   3   3       68.11       99.65     20.58 o 
  10   3   3       78.63       77.32     20.17 o 
  11   3   3        4.82       10.59     16.31 o 
  12   3   3       26.15       19.20     15.20 o 
  13   3   3       25.92       57.92     16.09 o 
  14   3   3        8.85        1.70     17.82 o 
  15   3   3        1.51        5.11     16.56 o 
  16   3   3        0.00       13.51     16.25 o 
 -17   4   3       41.52       33.04     25.16 o 
 -16   4   3       12.69        4.15     21.36 o 
 -15   4   3        9.51       44.56     18.43 o 
 -14   4   3       14.91       60.32     18.05 o 
 -13   4   3       86.00       77.42     24.63 o 
 -12   4   3       39.41        3.58     22.15 o 
 -11   4   3      126.25      130.48     22.98 o 
 -10   4   3        0.08        5.73     16.48 o 
  -9   4   3      180.03      112.39     21.54 o 
  -8   4   3      245.63      197.17     22.60 o 
  -7   4   3      109.89      148.10     18.71 o 
  -6   4   3     1218.08     1388.05     40.79 o 
  -5   4   3      275.92      289.24     20.62 o 
  -4   4   3      370.33      405.39     19.67 o 
  -3   4   3     1243.95     1184.66     30.74 o 
  -2   4   3       61.41       41.42      7.96 o 
  -1   4   3       11.16       29.39      7.78 o 
   0   4   3     3917.24     3510.03     67.48 o 
   1   4   3      476.00      368.12     18.48 o 
   2   4   3      261.64      238.58     16.92 o 
   3   4   3     1496.88     1755.33     42.61 o 
   4   4   3        1.86        9.90     11.21 o 
   5   4   3     3101.29     2984.02     59.02 o 
   6   4   3        7.16        7.64     12.14 o 
   7   4   3       55.10       62.92     12.68 o 
   8   4   3      132.18      122.13     19.52 o 
   9   4   3      305.54      260.49     26.76 o 
  10   4   3       16.41        4.50     16.66 o 
  11   4   3        8.40        6.65     16.41 o 
  12   4   3        1.72        1.73     17.53 o 
  13   4   3        1.35       28.98     15.22 o 
  14   4   3        0.60       19.56     19.56 o 
  15   4   3        0.92       16.56     14.58 o 
  16   4   3       10.61       23.02     16.90 o 
 -16   5   3        0.54       35.93     17.86 o 
 -15   5   3        1.76        6.22     19.52 o 
 -14   5   3       87.78       57.44     28.38 o 
 -13   5   3        0.00       17.70     19.56 o 
 -12   5   3        8.88       14.97     19.96 o 
 -11   5   3       42.53       55.90     21.12 o 
 -10   5   3       44.34       17.74     17.74 o 
  -9   5   3       70.58       89.05     18.52 o 
  -8   5   3      710.10      843.99     40.78 o 
  -7   5   3      271.66      271.55     24.44 o 
  -6   5   3       57.49       53.83     16.93 o 
  -5   5   3      237.36      255.69     21.55 o 
  -4   5   3       59.62       49.15     12.75 o 
  -3   5   3      440.83      413.01     23.23 o 
  -2   5   3     1414.82     1407.62     37.82 o 
  -1   5   3      980.96      953.34     30.61 o 
   0   5   3        9.23       10.32      5.62 o 
   1   5   3     1543.40     1790.66     43.31 o 
   2   5   3      410.04      336.32      9.72 o 
   3   5   3      296.95      260.26     21.16 o 
   4   5   3      890.94     1145.80     39.50 o 
   5   5   3        9.81        0.00     12.88 o 
   6   5   3      642.60      543.40     30.03 o 
   7   5   3      108.89       96.16     18.46 o 
   8   5   3       16.90       30.20     15.10 o 
   9   5   3        2.65        9.21     14.58 o 
  10   5   3      178.67      134.93     24.41 o 
  11   5   3       22.49       34.84     18.29 o 
  12   5   3       71.76       54.77     23.27 o 
  13   5   3       46.60       43.42     20.49 o 
  14   5   3       14.81       46.03     18.22 o 
  15   5   3        9.46        3.92     20.28 o 
 -15   6   3       93.82      102.18     22.50 o 
 -14   6   3       32.78       40.95     22.56 o 
 -13   6   3       64.50       54.34     23.06 o 
 -12   6   3        0.00       23.93     23.93 o 
 -11   6   3        7.00       17.12     20.69 o 
 -10   6   3      336.80      308.49     33.80 o 
  -9   6   3       38.52       36.24     20.00 o 
  -8   6   3        0.50       18.15     16.54 o 
  -7   6   3       17.89       28.75     16.59 o 
  -6   6   3       62.59       58.45     15.89 o 
  -5   6   3        0.01       18.63     11.73 o 
  -4   6   3       44.44       30.92     14.07 o 
  -3   6   3       60.78      115.03     15.25 o 
  -2   6   3        3.07        4.85     10.66 o 
  -1   6   3       90.58      121.53     15.39 o 
   0   6   3      164.35      168.61     13.09 o 
   1   6   3        2.03        4.14     13.64 o 
   2   6   3      315.64      298.75     20.59 o 
   3   6   3        5.94        5.84     13.20 o 
   4   6   3      147.80      234.41     21.97 o 
   5   6   3      391.84      326.17     18.64 o 
   6   6   3     1043.12     1075.21     43.74 o 
   7   6   3       28.05       57.00     19.89 o 
   8   6   3      575.53      564.83     36.06 o 
   9   6   3       70.27       72.30     22.26 o 
  10   6   3       11.26       10.62     18.85 o 
  11   6   3        0.74       10.98     19.20 o 
  12   6   3       56.20       81.72     23.79 o 
  13   6   3        0.46       25.12     17.78 o 
  14   6   3        0.68        5.78     17.35 o 
 -14   7   3       55.46       48.92     24.15 o 
 -13   7   3       12.12       15.35     21.05 o 
 -12   7   3        7.15       12.71     21.56 o 
 -11   7   3       10.71        4.16     24.25 o 
 -10   7   3      192.98      150.91     27.55 o 
  -9   7   3       75.99      122.55     25.79 o 
  -8   7   3        7.60       14.84     17.94 o 
  -7   7   3        0.66       10.67     15.80 o 
  -6   7   3       52.58       41.50     20.43 o 
  -5   7   3       66.48       69.64     16.76 o 
  -4   7   3       12.21        8.07     16.15 o 
  -3   7   3      127.86      150.63     18.95 o 
  -2   7   3       36.06       26.76     13.86 o 
  -1   7   3      131.65      189.30     19.59 o 
   0   7   3      129.75       76.13     47.29 o 
   1   7   3      441.33      442.87     28.91 o 
   2   7   3        1.23       14.04     14.04 o 
   3   7   3      251.33      194.66     22.73 o 
   4   7   3        8.31       17.74     17.74 o 
   5   7   3        2.12        1.54     16.31 o 
   6   7   3       84.11       87.58     20.29 o 
   7   7   3        4.83       28.34     18.23 o 
   8   7   3      130.44       57.60     21.09 o 
   9   7   3       40.54       25.41     22.85 o 
  10   7   3        0.30        1.87     19.56 o 
  11   7   3        1.69        3.82     20.06 o 
  12   7   3        2.39        1.91     19.68 o 
  13   7   3       21.05       19.54     25.28 o 
 -13   8   3       32.48       29.18     21.43 o 
 -12   8   3        8.70       30.87     21.29 o 
 -11   8   3       10.18       12.84     24.16 o 
 -10   8   3       52.64       32.73     25.30 o 
  -9   8   3        8.38       26.84     23.62 o 
  -8   8   3      185.18      171.96     27.79 o 
  -7   8   3       87.05       99.21     22.53 o 
  -6   8   3      316.84      373.29     32.69 o 
  -5   8   3       12.08        5.02     15.92 o 
  -4   8   3       35.58       68.30     18.79 o 
  -3   8   3      222.45      141.24     15.44 o 
  -2   8   3       14.55       10.85     13.70 o 
  -1   8   3      156.74      176.55     21.90 o 
   0   8   3      433.54      355.84     28.94 o 
   1   8   3        6.15       17.19     17.19 o 
   2   8   3       18.62        9.29     19.22 o 
   3   8   3      340.75      317.17     28.68 o 
   4   8   3       15.01       18.10     18.31 o 
   5   8   3      123.41      114.06     25.44 o 
   6   8   3      157.42      125.26     24.45 o 
   7   8   3      249.39      246.10     27.77 o 
   8   8   3       14.60       21.22     21.22 o 
   9   8   3      210.68      185.94     29.34 o 
  10   8   3       26.49       25.33     22.41 o 
  11   8   3       23.18       21.52     20.78 o 
 -11   9   3       10.51       15.13     18.27 o 
 -10   9   3        2.17       26.84     18.94 o 
  -9   9   3       23.47       44.88     18.92 o 
  -8   9   3        0.01        7.39     19.25 o 
  -7   9   3      125.02       99.55     26.42 o 
  -6   9   3        3.16        5.78     21.19 o 
  -5   9   3       33.66       49.41     21.15 o 
  -4   9   3        0.65       33.29     15.34 o 
  -3   9   3        0.29        9.11     15.30 o 
  -2   9   3        1.52        9.09     16.31 o 
  -1   9   3       37.48       64.31     18.76 o 
   0   9   3       33.58       50.51     13.87 o 
   1   9   3       14.44        6.67     15.97 o 
   2   9   3       54.20       75.73     19.49 o 
   3   9   3       20.65       44.28     19.03 o 
   4   9   3       58.36       92.59     21.54 o 
   5   9   3       93.01      109.52     19.14 o 
   6   9   3        2.87       30.47     18.49 o 
   7   9   3        8.21       40.57     19.29 o 
   8   9   3        1.00        1.93     21.04 o 
   9   9   3       26.29       35.24     20.40 o 
  10   9   3        0.00       13.73     18.67 o 
  -8  10   3        1.71        9.75     18.59 o 
  -7  10   3        2.97        6.08     19.21 o 
  -6  10   3       30.23       69.59     25.21 o 
  -5  10   3       10.83       20.22     20.22 o 
  -4  10   3        1.58       22.37     22.37 o 
  -3  10   3       39.16       19.56     18.37 o 
  -2  10   3      176.50      163.05     23.87 o 
  -1  10   3       73.17       61.79     21.08 o 
   0  10   3      180.30      168.60     19.37 o 
   1  10   3      118.12       47.33     25.38 o 
   2  10   3        0.74       22.19     20.25 o 
   3  10   3        2.56        0.00     19.73 o 
   4  10   3        5.36       13.45     18.84 o 
   5  10   3       61.01       58.17     20.66 o 
   6  10   3        9.23       43.14     14.07 o 
   7  10   3       16.12        9.86     19.35 o 
  -4  11   3        0.15       14.88     15.92 o 
  -3  11   3        1.06       20.81     20.81 o 
  -2  11   3        0.82        1.75     17.03 o 
  -1  11   3        3.42       10.73     19.96 o 
   0  11   3        0.08        5.39     13.60 o 
   1  11   3       50.46       24.28     20.67 o 
   2  11   3        2.86        9.52     19.04 o 
 -18   0   4        5.63        6.09     20.42 o 
 -17   0   4        6.74       10.17     18.62 o 
 -16   0   4      147.23      110.63     24.81 o 
 -15   0   4      148.77      148.28     28.77 o 
 -14   0   4       28.43        5.23     19.00 o 
 -13   0   4       31.07       29.10     20.43 o 
 -12   0   4       72.44       48.23     16.88 o 
 -11   0   4       76.22       82.41     18.02 o 
 -10   0   4       22.61       30.91     12.86 o 
  -9   0   4     5370.73     5140.34     78.44 o 
  -8   0   4     7127.94     6864.65     83.35 o 
  -7   0   4    12198.00    13756.21    107.67 o 
  -6   0   4      662.65      802.24     24.76 o 
  -5   0   4     1422.06     1483.37     30.07 o 
  -4   0   4     1043.78      829.91     20.39 o 
  -3   0   4     6400.40     7324.15     52.87 o 
  -2   0   4      583.53      451.93      4.17 o 
  -1   0   4     1098.69     1084.07     18.01 o 
   0   0   4     6144.28     5460.09     61.18 o 
   1   0   4     6089.71     7731.47     52.42 o 
   2   0   4     1979.50     2003.42     29.72 o 
   3   0   4     1373.74     1634.74     29.72 o 
   4   0   4    11190.54    11111.76     84.05 o 
   5   0   4     5336.64     5711.16     65.50 o 
   6   0   4     1691.29     1643.05     38.17 o 
   7   0   4        2.55        0.00      9.72 o 
   8   0   4      470.45      574.02     26.59 o 
   9   0   4       59.27      123.25     17.54 o 
  10   0   4      161.74      141.63     17.78 o 
  11   0   4      185.84      180.10     18.10 o 
  12   0   4       80.55       74.22     19.02 o 
  13   0   4        4.02        7.04     13.01 o 
  14   0   4       49.05       39.76     18.85 o 
  15   0   4        9.28        0.00     14.25 o 
  16   0   4       11.23       16.49     14.13 o 
  17   0   4       17.33       22.00     15.90 o 
 -18   1   4       11.64       16.33     15.36 o 
 -17   1   4       30.77        8.17     23.69 o 
 -16   1   4       24.16       49.37     21.26 o 
 -15   1   4        7.46       20.70     17.70 o 
 -14   1   4      164.09      162.93     24.96 o 
 -13   1   4       38.01        4.77     20.01 o 
 -12   1   4        7.97        8.85     16.01 o 
 -11   1   4       20.18       61.64     18.09 o 
 -10   1   4       42.97       47.87     14.15 o 
  -9   1   4       20.47        9.32     10.95 o 
  -8   1   4      242.10      293.33     25.55 o 
  -7   1   4       11.60        7.74     11.17 o 
  -6   1   4       73.79      117.47     12.68 o 
  -5   1   4     5802.34     6280.34     62.40 o 
  -4   1   4     5372.05     5483.42     52.89 o 
  -3   1   4     2982.41     2760.77     34.28 o 
  -2   1   4     1875.40     1976.37     26.30 o 
  -1   1   4      958.91      781.79     16.47 o 
   0   1   4      212.95      241.70      8.46 o 
   1   1   4      525.00      591.12     18.92 o 
   2   1   4      179.54      141.49      6.94 o 
   3   1   4    10275.91    10150.15     76.41 o 
   4   1   4      496.55      392.86     17.81 o 
   5   1   4        2.90       17.61      9.49 o 
   6   1   4      359.33      236.58     17.14 o 
   7   1   4      470.49      415.85     24.98 o 
   8   1   4       98.17       61.61     14.87 o 
   9   1   4       16.51       12.47     12.47 o 
  10   1   4       11.48       29.36     14.06 o 
  11   1   4        1.91        2.61     14.89 o 
  12   1   4       17.05       16.34     16.34 o 
  13   1   4       36.93       29.64     15.10 o 
  14   1   4        2.49       24.53     15.71 o 
  15   1   4        0.09        4.62     12.37 o 
  16   1   4        2.16        9.38     14.22 o 
 -18   2   4       17.17       18.56     24.31 o 
 -17   2   4       18.22       22.58     20.72 o 
 -16   2   4       40.52       43.90     21.08 o 
 -15   2   4        8.54       19.43     19.43 o 
 -14   2   4       12.05       26.98     17.36 o 
 -13   2   4        9.95       13.32     18.08 o 
 -12   2   4      176.26      140.92     22.69 o 
 -11   2   4      282.91      269.25     27.38 o 
 -10   2   4      892.41      729.72     13.22 o 
  -9   2   4       31.54       17.25     13.52 o 
  -8   2   4       82.02      116.15     16.10 o 
  -7   2   4      222.89      159.78     16.57 o 
  -6   2   4      667.79      751.01     26.24 o 
  -5   2   4     1876.08     1982.74     38.10 o 
  -4   2   4      896.33     1019.90     25.12 o 
  -3   2   4     5607.43     5568.23     51.99 o 
  -2   2   4       39.74       60.32      7.79 o 
  -1   2   4      385.15      298.05     12.71 o 
   0   2   4     3078.12     3149.44    227.90 o 
   1   2   4      691.57      568.93     17.64 o 
   2   2   4     1356.58     1357.96     28.52 o 
   3   2   4     1363.66     1174.43     29.43 o 
   4   2   4        5.30        0.68      8.32 o 
   5   2   4      226.31      251.66     17.29 o 
   6   2   4        3.81        9.16     10.54 o 
   7   2   4      646.46      617.75     28.66 o 
   8   2   4        1.10        3.36     12.95 o 
   9   2   4       24.19       30.43     13.14 o 
  10   2   4       91.32       89.34     15.61 o 
  11   2   4       28.85       60.40     17.02 o 
  12   2   4       26.18       53.64     16.81 o 
  13   2   4        3.96        9.37     13.76 o 
  14   2   4        0.25        4.88     13.90 o 
  15   2   4        0.04       16.13     16.13 o 
  16   2   4       33.54       41.77     15.97 o 
 -18   3   4       11.02       16.47     20.02 o 
 -17   3   4       12.71       29.15     19.98 o 
 -16   3   4       15.44        6.08     19.11 o 
 -15   3   4       87.16       31.59     22.95 o 
 -14   3   4        1.11       28.10     17.57 o 
 -13   3   4       70.13       64.57     22.64 o 
 -12   3   4      267.61      210.39     28.07 o 
 -11   3   4      250.70      273.56     26.59 o 
 -10   3   4       13.10       22.34     11.17 o 
  -9   3   4      413.29      385.53     26.52 o 
  -8   3   4      213.56      121.25     17.09 o 
  -7   3   4      462.38      523.42     26.08 o 
  -6   3   4      688.42      779.26     29.30 o 
  -5   3   4       11.72       41.40      9.27 o 
  -4   3   4       62.88       52.22      9.12 o 
  -3   3   4      228.94      261.80     14.34 o 
  -2   3   4      614.58      600.37     19.96 o 
  -1   3   4      229.98      248.56     13.36 o 
   0   3   4       51.68       30.11      4.53 o 
   1   3   4       19.89        7.59      7.59 o 
   2   3   4     3409.37     3187.42     48.37 o 
   3   3   4       21.41       14.27      8.88 o 
   4   3   4        3.46        2.19     11.46 o 
   5   3   4     2001.52     1880.69     45.78 o 
   6   3   4        0.14        6.99     12.63 o 
   7   3   4       31.55       15.43     15.43 o 
   8   3   4      396.87      374.03     25.92 o 
   9   3   4      182.59      259.45     25.83 o 
  10   3   4        0.02       16.13     13.66 o 
  11   3   4       71.96       16.78     19.36 o 
  12   3   4       19.72       32.11     16.88 o 
  13   3   4        1.09       31.47     14.66 o 
  14   3   4        0.60        6.79     15.05 o 
  15   3   4        0.16       11.88     14.94 o 
  16   3   4        0.41        1.69     19.10 o 
 -17   4   4        0.22        6.36     19.88 o 
 -16   4   4        5.12       27.56     17.30 o 
 -15   4   4        0.05        6.07     19.12 o 
 -14   4   4       11.95       25.65     18.19 o 
 -13   4   4      326.21      332.61     33.39 o 
 -12   4   4       14.72        6.99     17.35 o 
 -11   4   4        8.61        3.14     18.09 o 
 -10   4   4      113.77       80.01     20.12 o 
  -9   4   4        0.00        4.02     12.76 o 
  -8   4   4      333.28      372.49     28.05 o 
  -7   4   4       26.92       70.29     15.14 o 
  -6   4   4       12.71       12.02     12.02 o 
  -5   4   4      372.92      256.75     18.47 o 
  -4   4   4       42.35        3.87     10.19 o 
  -3   4   4       87.72       56.72      9.97 o 
  -2   4   4      635.39      757.62     25.42 o 
  -1   4   4      165.75      246.76     15.13 o 
   0   4   4        5.64        8.71      7.73 o 
   1   4   4      473.11      400.44     19.33 o 
   2   4   4       83.93       43.53     11.93 o 
   3   4   4     1114.92      952.45     31.73 o 
   4   4   4       37.13       25.12     11.80 o 
   5   4   4      666.57      723.80     31.47 o 
   6   4   4     1035.17      894.22     36.73 o 
   7   4   4        7.30       11.05     12.63 o 
   8   4   4        2.25       28.01     14.00 o 
   9   4   4       38.25       52.25     14.63 o 
  10   4   4       75.32      113.95     18.73 o 
  11   4   4       35.31       11.61     18.39 o 
  12   4   4       34.52       70.17     18.50 o 
  13   4   4       16.24       32.81     19.35 o 
  14   4   4        1.21        1.92     18.20 o 
  15   4   4        2.09       12.54     18.21 o 
 -16   5   4        4.74       10.80     22.00 o 
 -15   5   4        2.74        4.41     22.51 o 
 -14   5   4        2.26        4.15     21.21 o 
 -13   5   4       34.11       31.76     18.02 o 
 -12   5   4       97.41       88.10     20.95 o 
 -11   5   4        6.05       10.39     15.95 o 
 -10   5   4       72.24       82.15     20.41 o 
  -9   5   4        5.73       16.81     16.81 o 
  -8   5   4      193.78      292.02     24.25 o 
  -7   5   4       38.74       47.17     14.98 o 
  -6   5   4       84.30      118.81     17.61 o 
  -5   5   4      322.29      345.93     26.65 o 
  -4   5   4       53.49       70.03     12.68 o 
  -3   5   4      344.16      348.47     20.39 o 
  -2   5   4       49.01       78.69     11.33 o 
  -1   5   4        2.76        5.87      8.41 o 
   0   5   4      195.94      198.65     11.94 o 
   1   5   4      198.20      140.81     15.72 o 
   2   5   4        5.61       12.16     12.16 o 
   3   5   4     4570.32     4791.13     72.95 o 
   4   5   4      511.20      512.00     25.56 o 
   5   5   4      597.74      778.66     34.55 o 
   6   5   4      256.24      171.43     21.46 o 
   7   5   4       73.16       30.09     17.74 o 
   8   5   4       28.53       33.90     14.82 o 
   9   5   4       36.70       14.28     19.41 o 
  10   5   4       76.59       71.96     23.55 o 
  11   5   4        2.52       20.23     20.23 o 
  12   5   4        0.46       14.79     18.94 o 
  13   5   4       31.20       11.33     22.26 o 
  14   5   4       19.76       19.04     19.97 o 
  15   5   4        4.47        3.79     18.23 o 
 -15   6   4        0.01       17.88     22.57 o 
 -14   6   4       23.43       19.75     20.42 o 
 -13   6   4        3.16       25.34     19.99 o 
 -12   6   4        0.22        2.13     19.23 o 
 -11   6   4       38.38       34.19     21.28 o 
 -10   6   4       67.22       39.01     22.36 o 
  -9   6   4        1.59        3.28     18.23 o 
  -8   6   4       69.36       68.86     21.82 o 
  -7   6   4       83.71       64.03     18.85 o 
  -6   6   4      261.97      253.46     24.05 o 
  -5   6   4       38.42       77.60     15.73 o 
  -4   6   4       26.38       14.94     11.31 o 
  -3   6   4      560.38      556.15     28.96 o 
  -2   6   4       81.05       63.24     10.66 o 
  -1   6   4       47.41       38.12     11.59 o 
   0   6   4      810.99      954.20     37.28 o 
   1   6   4      283.52      353.99     24.92 o 
   2   6   4      175.29      105.40     19.22 o 
   3   6   4      293.00      251.49     12.29 o 
   4   6   4      267.43      188.45     23.00 o 
   5   6   4       32.35       35.23     20.83 o 
   6   6   4        2.79       17.38     18.05 o 
   7   6   4       54.52        0.00     18.73 o 
   8   6   4      248.16      341.06     31.29 o 
   9   6   4        5.39        5.04     19.08 o 
  10   6   4       26.41       23.42     19.77 o 
  11   6   4        5.14        5.63     18.99 o 
  12   6   4        0.01       11.41     18.82 o 
  13   6   4       14.88        5.87     18.74 o 
  14   6   4       17.81       32.75     19.36 o 
 -14   7   4        0.89        2.35     20.50 o 
 -13   7   4       11.18       15.63     23.89 o 
 -12   7   4        9.47       19.26     20.65 o 
 -11   7   4       79.84       83.87     25.94 o 
 -10   7   4       42.48       55.80     23.98 o 
  -9   7   4        2.92       39.15     19.45 o 
  -8   7   4       16.85        1.76     21.78 o 
  -7   7   4      286.93      253.56     27.46 o 
  -6   7   4      108.92       89.33     20.62 o 
  -5   7   4       78.70       61.67     20.56 o 
  -4   7   4      601.95      591.80     33.25 o 
  -3   7   4      167.07      178.76     20.15 o 
  -2   7   4      139.54      134.07     19.01 o 
  -1   7   4       35.53       43.22     14.01 o 
   0   7   4      340.57      256.41    168.54 o 
   1   7   4       65.80       60.36     15.77 o 
   2   7   4        1.18       37.56     16.98 o 
   3   7   4      312.90      294.91     29.17 o 
   4   7   4      351.81      266.83     27.12 o 
   5   7   4      220.05      196.39     23.34 o 
   6   7   4      541.70      469.44     37.24 o 
   7   7   4      425.64      401.49     31.35 o 
   8   7   4       81.69       53.30     20.37 o 
   9   7   4      358.11      307.84     34.00 o 
  10   7   4        2.06       18.16     18.16 o 
  11   7   4        3.67       20.02     20.02 o 
  12   7   4        5.60       20.69     20.69 o 
  13   7   4       10.75        9.66     20.01 o 
 -13   8   4        3.41       22.01     22.01 o 
 -12   8   4        0.99       23.62     23.62 o 
 -11   8   4        5.12       34.18     23.08 o 
 -10   8   4        1.86       22.14     20.40 o 
  -9   8   4        7.69       11.32     20.29 o 
  -8   8   4      140.53      155.00     27.72 o 
  -7   8   4       11.42       29.13     21.75 o 
  -6   8   4        9.29       20.70     20.70 o 
  -5   8   4       16.29       42.83     17.83 o 
  -4   8   4      206.97      219.89     23.61 o 
  -3   8   4      136.54       70.71     21.10 o 
  -2   8   4       45.00       35.97     18.95 o 
  -1   8   4      192.26      180.69     22.42 o 
   0   8   4       35.40       33.26     10.95 o 
   1   8   4        1.92       10.54     15.10 o 
   2   8   4       47.48       43.44     21.93 o 
   3   8   4       57.81       62.86     22.24 o 
   4   8   4       67.00       73.45     18.95 o 
   5   8   4        0.10        5.17     18.76 o 
   6   8   4       65.40       39.45     23.15 o 
   7   8   4      131.41       94.60     22.01 o 
   8   8   4        0.20        7.67     19.90 o 
   9   8   4        0.40        9.66     21.33 o 
  10   8   4       97.76       88.49     22.80 o 
  11   8   4        0.05        4.04     19.05 o 
 -11   9   4        9.91       34.15     21.40 o 
 -10   9   4       47.28       81.89     23.42 o 
  -9   9   4        0.67        9.82     21.59 o 
  -8   9   4      247.68      196.24     29.22 o 
  -7   9   4      162.64      184.32     25.32 o 
  -6   9   4       12.02       21.13     22.40 o 
  -5   9   4      113.27      103.38     24.97 o 
  -4   9   4      230.97      206.03     29.19 o 
  -3   9   4      106.23      123.44     21.63 o 
  -2   9   4       59.58       67.02     21.22 o 
  -1   9   4      156.60      146.33     22.88 o 
   0   9   4        9.49        5.61     12.62 o 
   1   9   4      212.35      224.73     28.47 o 
   2   9   4       41.67       53.95     19.07 o 
   3   9   4      147.02      179.20     25.86 o 
   4   9   4       51.54       71.68     19.89 o 
   5   9   4       47.80       37.68     20.80 o 
   6   9   4       49.56       86.70     23.35 o 
   7   9   4       27.46        7.74     21.84 o 
   8   9   4        7.39       11.92     21.16 o 
   9   9   4       60.53       95.07     25.60 o 
  -8  10   4        0.28       12.08     21.37 o 
  -7  10   4       98.52      100.97     25.78 o 
  -6  10   4       20.68       41.72     23.59 o 
  -5  10   4       35.21       23.78     23.78 o 
  -4  10   4       36.76       51.17     20.78 o 
  -3  10   4        6.18       18.42     19.98 o 
  -2  10   4        5.00        3.37     20.58 o 
  -1  10   4      162.01      114.62     27.56 o 
   0  10   4       50.72       42.94     15.17 o 
   1  10   4       34.93       12.79     20.24 o 
   2  10   4       61.31       69.52     20.67 o 
   3  10   4        0.11       15.30     17.23 o 
   4  10   4        1.92       13.66     21.17 o 
   5  10   4       18.11       57.06     15.92 o 
   6  10   4        2.63        7.95     20.91 o 
   7  10   4        3.93       19.83     20.19 o 
  -4  11   4        0.07        3.37     19.74 o 
  -3  11   4        7.52        5.14     20.24 o 
  -2  11   4       74.53       73.41     18.63 o 
  -1  11   4        0.91        8.95     19.72 o 
   0  11   4       56.15        4.02     15.74 o 
   1  11   4        4.79       15.18     19.83 o 
   2  11   4       21.88       28.79     17.86 o 
 -18   1   5       13.66       35.36     20.26 o 
 -17   1   5       19.81       12.37     20.69 o 
 -16   1   5       42.26       21.77     23.34 o 
 -15   1   5       85.73       58.30     22.07 o 
 -14   1   5      170.20      159.48     26.79 o 
 -13   1   5       11.77       17.69     17.45 o 
 -12   1   5       33.11       55.45     15.78 o 
 -11   1   5      510.30      511.75     30.85 o 
 -10   1   5      292.82      181.87     20.89 o 
  -9   1   5      215.10      208.83     19.22 o 
  -8   1   5     1057.92     1045.14     34.27 o 
  -7   1   5      480.40      373.37     20.34 o 
  -6   1   5     2068.70     2246.56     42.21 o 
  -5   1   5     4014.72     3987.52     50.35 o 
  -4   1   5       75.15       71.24      9.11 o 
  -3   1   5       69.83       75.59      8.25 o 
  -2   1   5     6788.20     7071.31     52.07 o 
  -1   1   5     1506.87     1861.16     27.10 o 
   0   1   5       37.89       53.85      5.52 o 
   1   1   5     1126.40     1149.69     22.93 o 
   2   1   5    10344.62     9532.65      7.25 o 
   3   1   5      206.81      259.61     15.24 o 
   4   1   5      667.72      763.58     25.01 o 
   5   1   5      115.77      116.01     13.28 o 
   6   1   5      341.03      276.49     19.25 o 
   7   1   5      113.55      159.56     18.11 o 
   8   1   5      662.69      708.80     33.09 o 
   9   1   5      193.14      238.36     21.01 o 
  10   1   5       57.98       17.47     15.84 o 
  11   1   5       46.90       26.84     15.59 o 
  12   1   5        4.03       14.83     14.83 o 
  13   1   5        1.94        7.44     15.43 o 
  14   1   5        3.83       16.79     17.12 o 
  15   1   5        4.39        4.62     14.97 o 
  16   1   5        3.16        7.70     14.08 o 
 -18   2   5        0.59        8.44     17.30 o 
 -17   2   5       45.53       56.12     27.10 o 
 -16   2   5       36.05       36.43     21.01 o 
 -15   2   5       18.19        3.94     20.63 o 
 -14   2   5        4.42       12.56     18.25 o 
 -13   2   5        5.76        3.36     17.48 o 
 -12   2   5       24.27       51.56     18.46 o 
 -11   2   5        5.61       15.26     15.26 o 
 -10   2   5       19.52       21.92     14.61 o 
  -9   2   5       80.70      128.52     16.27 o 
  -8   2   5      134.92      190.51     17.18 o 
  -7   2   5      251.40      249.48     18.51 o 
  -6   2   5       14.41       45.43      9.14 o 
  -5   2   5     1240.35     1445.99     33.06 o 
  -4   2   5      871.19     1003.07     26.21 o 
  -3   2   5      336.45      327.22     14.49 o 
  -2   2   5      333.02      255.04     12.70 o 
  -1   2   5     2403.62     2444.43     40.06 o 
   0   2   5        1.52        7.49      5.72 o 
   1   2   5      170.05      257.81     13.07 o 
   2   2   5     1188.68     1465.52     32.10 o 
   3   2   5      774.74      904.28     27.45 o 
   4   2   5      749.62      821.21     27.77 o 
   5   2   5      200.77      209.97     16.67 o 
   6   2   5      820.36      770.14     32.72 o 
   7   2   5      301.63      235.51     22.21 o 
   8   2   5      848.46      740.08     34.59 o 
   9   2   5       18.14       43.78     14.02 o 
  10   2   5      290.01      252.25     24.17 o 
  11   2   5        2.81        1.42     13.64 o 
  12   2   5        0.63        2.94     14.88 o 
  13   2   5        0.78       10.99     13.41 o 
  14   2   5       31.41       22.41     17.16 o 
  15   2   5       30.91       30.47     17.67 o 
  16   2   5        0.31        6.33     15.18 o 
 -18   3   5        1.39       29.71     18.14 o 
 -17   3   5       40.49        8.57     24.26 o 
 -16   3   5       20.45       16.65     22.86 o 
 -15   3   5        0.90       18.03     19.88 o 
 -14   3   5      134.17      137.43     28.25 o 
 -13   3   5        0.64        3.61     21.18 o 
 -12   3   5      110.07      144.89     22.70 o 
 -11   3   5        0.24       16.10     13.70 o 
 -10   3   5       62.14       23.78     14.75 o 
  -9   3   5      208.91      202.14     18.97 o 
  -8   3   5      946.60      870.65     34.74 o 
  -7   3   5        0.13        2.92     11.73 o 
  -6   3   5       86.33      102.11     13.20 o 
  -5   3   5       47.14       26.45     10.03 o 
  -4   3   5     2829.36     2504.11     43.74 o 
  -3   3   5        4.30        3.66      6.09 o 
  -2   3   5     1063.27      924.57     25.63 o 
  -1   3   5      906.14     1015.22     26.20 o 
   0   3   5      744.12      783.95     60.51 o 
   1   3   5      526.83      534.73     20.40 o 
   2   3   5     1326.10     1255.48     31.58 o 
   3   3   5     4750.54     5323.20     66.22 o 
   4   3   5      322.89      327.52     16.83 o 
   5   3   5     2305.95     2380.75     53.04 o 
   6   3   5       80.33       13.46     15.26 o 
   7   3   5      729.03      947.47     37.93 o 
   8   3   5       38.48       35.49     15.14 o 
   9   3   5        4.43        4.27     16.86 o 
  10   3   5        3.02       43.09     11.93 o 
  11   3   5       25.82       40.22     15.80 o 
  12   3   5      171.01      140.48     18.10 o 
  13   3   5       86.68       94.51     16.92 o 
  14   3   5        5.44       33.58     13.14 o 
  15   3   5       13.97        0.00     17.32 o 
  16   3   5        5.25        0.00     15.48 o 
 -17   4   5       19.85        0.00     23.75 o 
 -16   4   5        4.65       10.73     23.64 o 
 -15   4   5        0.05       22.51     22.51 o 
 -14   4   5       32.73       49.76     20.14 o 
 -13   4   5       44.48       27.99     23.16 o 
 -12   4   5        8.78       27.70     16.76 o 
 -11   4   5       74.78      108.52     22.78 o 
 -10   4   5      170.77      186.05     24.69 o 
  -9   4   5       65.96       85.60     18.86 o 
  -8   4   5       62.26       43.83     14.52 o 
  -7   4   5      308.52      372.28     24.68 o 
  -6   4   5       69.80       47.52     13.02 o 
  -5   4   5       50.81       89.89     12.99 o 
  -4   4   5      130.80      186.35     15.60 o 
  -3   4   5      156.62      226.27     14.70 o 
  -2   4   5      921.38     1034.35     29.56 o 
  -1   4   5      544.69      672.22     24.56 o 
   0   4   5      329.75      465.18     14.54 o 
   1   4   5      401.66      402.60     20.50 o 
   2   4   5      121.22       82.45     12.28 o 
   3   4   5      442.11      407.69     22.61 o 
   4   4   5     1299.24     1379.32     41.33 o 
   5   4   5      114.48      138.48     17.67 o 
   6   4   5        3.92        4.69     12.28 o 
   7   4   5      466.67      459.92     28.53 o 
   8   4   5      133.48       99.18     19.11 o 
   9   4   5       26.68       26.85     14.99 o 
  10   4   5        3.71       23.85     16.79 o 
  11   4   5        0.07       11.88     17.28 o 
  12   4   5        3.72        7.10     20.04 o 
  13   4   5       72.62       93.01     19.27 o 
  14   4   5        9.52        7.40     19.24 o 
  15   4   5        3.07        7.06     17.91 o 
 -16   5   5        2.54       21.98     21.98 o 
 -15   5   5       44.82       58.91     27.08 o 
 -14   5   5        1.74       21.12     22.75 o 
 -13   5   5       43.04       78.29     21.14 o 
 -12   5   5        0.48        5.58     19.89 o 
 -11   5   5       84.70       68.17     23.29 o 
 -10   5   5      182.09      194.77     26.90 o 
  -9   5   5      205.87      226.31     25.69 o 
  -8   5   5      348.87      356.38     27.79 o 
  -7   5   5       10.99        9.78     12.45 o 
  -6   5   5      556.25      626.05     31.14 o 
  -5   5   5        1.41       19.33     10.30 o 
  -4   5   5      363.00      379.86     22.59 o 
  -3   5   5        0.41        2.68      9.91 o 
  -2   5   5      234.85      253.20     18.67 o 
  -1   5   5       20.64       38.61     10.89 o 
   0   5   5      100.05       98.93     12.00 o 
   1   5   5     1003.65      926.98     33.27 o 
   2   5   5      532.43      445.83     27.41 o 
   3   5   5       23.33       10.49     12.84 o 
   4   5   5      148.84      127.10     16.57 o 
   5   5   5        4.63       22.99     13.26 o 
   6   5   5      147.57      219.97     24.98 o 
   7   5   5      331.10      301.73     28.45 o 
   8   5   5       48.74       18.11     18.11 o 
   9   5   5      121.29       69.40     21.07 o 
  10   5   5       13.11        0.00     20.50 o 
  11   5   5      199.23      277.65     27.62 o 
  12   5   5        0.24       12.88     13.70 o 
  13   5   5       13.65        1.94     18.64 o 
  14   5   5        5.08       19.75     19.75 o 
 -15   6   5        0.08       22.68     19.85 o 
 -14   6   5       39.65       79.81     24.92 o 
 -13   6   5       27.31       29.93     25.92 o 
 -12   6   5        0.55       10.05     17.46 o 
 -11   6   5       12.91        1.91     17.98 o 
 -10   6   5        9.52       12.35     19.46 o 
  -9   6   5      245.11      309.67     31.87 o 
  -8   6   5       22.48       25.33     17.19 o 
  -7   6   5       13.49        9.65     15.36 o 
  -6   6   5       21.07        3.88     14.19 o 
  -5   6   5       12.35       34.15     14.17 o 
  -4   6   5        0.11        3.42      9.82 o 
  -3   6   5        2.72       17.58      9.72 o 
  -2   6   5       83.58       68.52     12.42 o 
  -1   6   5       24.04       16.71     13.52 o 
   0   6   5       23.67       35.48      8.87 o 
   1   6   5      146.36      176.70     18.14 o 
   2   6   5       23.60        8.23     14.35 o 
   3   6   5      221.87      270.82     23.27 o 
   4   6   5      411.08      405.67     29.34 o 
   5   6   5       31.25       40.29     17.93 o 
   6   6   5      497.08      540.43     35.83 o 
   7   6   5      152.62      154.00     23.81 o 
   8   6   5       84.60       56.60     20.56 o 
   9   6   5       67.48       75.19     24.63 o 
  10   6   5       75.10       54.73     23.21 o 
  11   6   5        7.07       11.32     19.15 o 
  12   6   5       16.15       17.30     19.07 o 
  13   6   5        3.03       34.95     15.72 o 
 -14   7   5        2.04       16.11     24.60 o 
 -13   7   5        8.38        4.52     20.80 o 
 -12   7   5        4.75       12.92     21.70 o 
 -11   7   5        1.33        6.03     22.03 o 
 -10   7   5       12.61        5.75     20.70 o 
  -9   7   5       24.63       37.44     16.69 o 
  -8   7   5        6.98       41.20     15.87 o 
  -7   7   5      113.04      125.59     22.56 o 
  -6   7   5        4.79        0.00     16.76 o 
  -5   7   5        4.74       18.82     15.55 o 
  -4   7   5        1.24       15.16     15.37 o 
  -3   7   5       12.90        3.89     13.90 o 
  -2   7   5        3.89       12.36     13.15 o 
  -1   7   5        8.49       29.54     14.17 o 
   0   7   5      143.23      113.31     13.10 o 
   1   7   5       12.68       13.09     13.91 o 
   2   7   5      191.15      213.58     22.29 o 
   3   7   5      165.65      186.66     22.90 o 
   4   7   5      102.30      132.74     22.96 o 
   5   7   5       45.33       31.69     20.70 o 
   6   7   5       14.74       39.85     17.83 o 
   7   7   5      151.37      137.39     24.07 o 
   8   7   5      119.41      146.52     29.57 o 
   9   7   5       30.00        0.00     22.37 o 
  10   7   5       15.04       21.67     21.67 o 
  11   7   5        1.68        3.91     17.40 o 
  12   7   5        0.09       15.69     18.27 o 
 -13   8   5       15.53       13.64     24.98 o 
 -12   8   5        2.45       66.66     22.44 o 
 -11   8   5       23.82       19.16     22.43 o 
 -10   8   5        0.00       10.19     18.42 o 
  -9   8   5       17.27       15.21     20.13 o 
  -8   8   5      100.55       86.71     25.08 o 
  -7   8   5       31.85       31.55     23.62 o 
  -6   8   5      431.36      477.29     36.32 o 
  -5   8   5      141.26      114.18     25.56 o 
  -4   8   5        7.20       10.78     18.03 o 
  -3   8   5       77.26       65.49     19.30 o 
  -2   8   5      110.13      125.19     19.26 o 
  -1   8   5       24.02       48.64     15.49 o 
   0   8   5      144.25      168.52     23.72 o 
   1   8   5      473.05      436.92     31.28 o 
   2   8   5        0.22        4.65     16.68 o 
   3   8   5      127.03      167.47     25.66 o 
   4   8   5       11.35       32.31     17.23 o 
   5   8   5       38.76        1.72     22.63 o 
   6   8   5        0.31        5.57     21.62 o 
   7   8   5      147.45      118.82     26.38 o 
   8   8   5       41.54       79.20     21.05 o 
   9   8   5       46.69       17.76     22.76 o 
  10   8   5        0.00        5.92     19.10 o 
  11   8   5        7.31       13.88     19.83 o 
 -11   9   5        5.15       21.43     20.65 o 
 -10   9   5       30.67       20.56     21.16 o 
  -9   9   5       47.08       41.73     23.05 o 
  -8   9   5        2.97       22.91     22.91 o 
  -7   9   5        5.97        0.00     23.28 o 
  -6   9   5       39.26       45.84     23.76 o 
  -5   9   5       66.00       68.31     25.02 o 
  -4   9   5        1.65       20.72     20.72 o 
  -3   9   5        0.02       14.46     16.93 o 
  -2   9   5        1.09        1.52     17.34 o 
  -1   9   5       87.34       71.35     21.92 o 
   0   9   5       28.79       37.31     14.07 o 
   1   9   5       67.42       30.95     23.07 o 
   2   9   5       35.26       35.32     19.09 o 
   3   9   5        9.42       14.49     18.64 o 
   4   9   5       31.78       58.02     18.44 o 
   5   9   5       47.23       61.31     21.60 o 
   6   9   5        3.11        9.73     20.26 o 
   7   9   5       37.76        3.96     24.13 o 
   8   9   5       19.89        8.02     22.36 o 
   9   9   5        7.90       18.06     19.34 o 
  -8  10   5        1.71       38.90     18.12 o 
  -7  10   5        0.66        1.96     21.58 o 
  -6  10   5        2.13       15.90     21.53 o 
  -5  10   5       57.18       29.62     24.62 o 
  -4  10   5        6.69        0.00     20.16 o 
  -3  10   5      115.80       85.71     23.90 o 
  -2  10   5        1.37       13.83     19.04 o 
  -1  10   5       64.43       70.58     21.88 o 
   0  10   5       38.01       43.56     15.42 o 
   1  10   5        2.83        1.91     18.95 o 
   2  10   5       14.48       20.88     18.56 o 
   3  10   5       95.98       79.61     23.63 o 
   4  10   5       20.96       23.66     22.70 o 
   5  10   5        3.14       29.90     19.30 o 
   6  10   5       22.90       14.01     20.84 o 
  -3  11   5        0.25       19.16     17.10 o 
  -2  11   5        3.54       21.27     21.27 o 
  -1  11   5        2.93       23.68     16.84 o 
   0  11   5        2.99        3.74     14.89 o 
   1  11   5       16.33       11.41     16.94 o 
 -18   0   6       30.01        4.26     22.52 o 
 -17   0   6       48.90       57.65     20.60 o 
 -16   0   6       10.13       29.75     20.20 o 
 -15   0   6        2.34       20.60     17.09 o 
 -14   0   6      109.82       65.92     25.70 o 
 -13   0   6       65.89      131.88     21.55 o 
 -12   0   6      470.85      475.64     31.98 o 
 -11   0   6      115.77       89.86     18.44 o 
 -10   0   6     1854.21     1588.82     48.08 o 
  -9   0   6     1875.48     2096.43     49.68 o 
  -8   0   6      645.12      758.15     29.73 o 
  -7   0   6      287.83      183.21     15.97 o 
  -6   0   6     6399.51     7181.78     72.07 o 
  -5   0   6     3320.30     3358.73     46.34 o 
  -4   0   6     2558.30     2786.56     39.16 o 
  -3   0   6    13395.43    13442.84     78.29 o 
  -2   0   6     9221.40     9978.72     64.72 o 
  -1   0   6     8364.66     7753.25      5.17 o 
   0   0   6     6768.21     5770.90     36.59 o 
   1   0   6       23.37       12.11      5.72 o 
   2   0   6       51.75       87.57     10.94 o 
   3   0   6     2707.57     2598.53     41.92 o 
   4   0   6     2713.36     2648.26     45.70 o 
   5   0   6       54.61       30.01      9.93 o 
   6   0   6       92.18       98.54     14.37 o 
   7   0   6      954.34      781.07     30.57 o 
   8   0   6       11.27       10.49     11.50 o 
   9   0   6      176.88      180.47     18.58 o 
  10   0   6        6.05        1.16     11.95 o 
  11   0   6       64.91       77.05     17.77 o 
  12   0   6        0.37        9.72     13.67 o 
  13   0   6      234.26      200.78     25.35 o 
  14   0   6       11.56       45.59     13.53 o 
  15   0   6      145.90      153.91     21.92 o 
  16   0   6        4.76       26.28     12.87 o 
 -18   1   6        0.06       16.80     20.43 o 
 -17   1   6        4.28       10.39     25.96 o 
 -16   1   6        1.00       17.92     19.27 o 
 -15   1   6       11.18        5.61     23.86 o 
 -14   1   6       12.30       12.37     18.31 o 
 -13   1   6        6.25       24.17     17.71 o 
 -12   1   6      199.39      165.87     22.91 o 
 -11   1   6       97.48      112.12     20.10 o 
 -10   1   6      528.52      414.27     26.39 o 
  -9   1   6       41.97        6.21     12.43 o 
  -8   1   6      903.48     1179.37     35.20 o 
  -7   1   6      779.66      644.87     26.53 o 
  -6   1   6     2543.34     2458.39     44.62 o 
  -5   1   6     2871.38     2853.59     44.29 o 
  -4   1   6     4814.13     4602.97     50.88 o 
  -3   1   6      771.30      768.06     20.10 o 
  -2   1   6     1094.10     1334.61     25.27 o 
  -1   1   6        0.05       15.97      5.47 o 
   0   1   6       25.25       57.66      7.79 o 
   1   1   6     2201.17     2621.22     37.23 o 
   2   1   6     1897.72     1527.36      8.73 o 
   3   1   6      428.10      394.38     18.34 o 
   4   1   6      717.58      857.96     27.98 o 
   5   1   6      381.43      341.85      9.19 o 
   6   1   6     2016.76     1991.53     47.13 o 
   7   1   6      280.85      264.21     20.25 o 
   8   1   6      282.34      330.01     23.27 o 
   9   1   6       45.15       36.97     13.75 o 
  10   1   6       23.47       66.86     14.01 o 
  11   1   6        6.49        6.78     13.38 o 
  12   1   6       22.13       15.83     14.52 o 
  13   1   6       24.16       28.34     17.18 o 
  14   1   6        2.52       16.79     16.79 o 
  15   1   6       19.79       30.73     14.28 o 
  16   1   6        0.74        1.53     14.34 o 
 -18   2   6        7.82       12.65     22.11 o 
 -17   2   6        4.18       18.97     20.91 o 
 -16   2   6        0.04       18.36     19.04 o 
 -15   2   6        1.09        3.98     19.20 o 
 -14   2   6       14.66       21.73     18.38 o 
 -13   2   6       84.50       94.80     20.69 o 
 -12   2   6        0.04       12.25     17.78 o 
 -11   2   6        0.06       16.45     13.35 o 
 -10   2   6       63.12       67.30     16.71 o 
  -9   2   6      251.75      295.37     21.56 o 
  -8   2   6       72.47       72.15     13.46 o 
  -7   2   6     3322.20     3650.47     60.49 o 
  -6   2   6      386.13      333.79     18.59 o 
  -5   2   6     1212.45     1167.53     31.00 o 
  -4   2   6      477.75      411.39     18.37 o 
  -3   2   6       89.63       91.71      8.67 o 
  -2   2   6      722.83      804.20     21.90 o 
  -1   2   6      236.24      255.69     13.45 o 
   0   2   6     1310.93     1034.61     36.42 o 
   1   2   6     5060.21     4715.67     53.06 o 
   2   2   6     2494.29     2281.58     40.27 o 
   3   2   6      160.79      182.28     17.47 o 
   4   2   6       82.86       78.39     11.67 o 
   5   2   6      326.11      378.49     21.70 o 
   6   2   6       12.23       11.04     13.06 o 
   7   2   6      215.89      217.60     21.30 o 
   8   2   6       76.41       51.42     16.99 o 
   9   2   6        4.95        3.84     15.55 o 
  10   2   6      285.01      241.98     26.10 o 
  11   2   6        0.02        4.41     12.60 o 
  12   2   6       63.51       74.57     19.74 o 
  13   2   6       25.88       39.23     16.89 o 
  14   2   6        0.00       11.21     13.59 o 
  15   2   6        8.45       25.49     15.95 o 
  16   2   6        1.50        7.75     14.68 o 
 -18   3   6        7.08       66.91     19.79 o 
 -17   3   6        0.09       13.03     21.16 o 
 -16   3   6        1.36       14.68     21.46 o 
 -15   3   6       39.27       28.13     21.80 o 
 -14   3   6       12.24       18.95     22.55 o 
 -13   3   6      110.02      103.97     23.27 o 
 -12   3   6       11.97        4.85     22.31 o 
 -11   3   6      300.95      262.74     25.53 o 
 -10   3   6       31.27       35.67     12.84 o 
  -9   3   6       75.70      101.06     18.24 o 
  -8   3   6      243.57      204.04     20.19 o 
  -7   3   6      382.44      462.84     23.35 o 
  -6   3   6        4.07       21.01     11.16 o 
  -5   3   6     1396.09     1316.79     34.39 o 
  -4   3   6     2123.43     2278.18     43.39 o 
  -3   3   6       94.60       80.06     10.80 o 
  -2   3   6       92.18       60.45      9.50 o 
  -1   3   6      222.29      286.55     15.06 o 
   0   3   6      873.99      908.47     50.43 o 
   1   3   6        0.03        8.55      7.13 o 
   2   3   6        0.67        5.83      8.54 o 
   3   3   6     2587.59     2702.14     50.94 o 
   4   3   6      173.24      181.86     17.19 o 
   5   3   6      353.85      388.86     22.11 o 
   6   3   6       94.29      142.65     16.54 o 
   7   3   6       20.14       53.98     16.42 o 
   8   3   6       15.66       10.57     14.16 o 
   9   3   6      352.54      429.28     30.54 o 
  10   3   6       10.33       25.73     17.30 o 
  11   3   6       56.44       83.21     19.61 o 
  12   3   6        9.79       17.88     16.89 o 
  13   3   6        1.24       26.66     13.88 o 
  14   3   6        0.42        4.99     15.66 o 
  15   3   6       12.76       28.14     15.10 o 
 -17   4   6        1.09        8.82     22.46 o 
 -16   4   6        0.02       24.12     22.56 o 
 -15   4   6       15.53       73.98     20.53 o 
 -14   4   6        6.24       14.15     22.07 o 
 -13   4   6       13.05       13.14     20.20 o 
 -12   4   6       83.28      103.07     23.69 o 
 -11   4   6       25.24       68.98     19.19 o 
 -10   4   6        3.67       20.38     16.55 o 
  -9   4   6      257.31      262.99     24.96 o 
  -8   4   6       67.43       86.94     14.73 o 
  -7   4   6        1.91       11.18     11.18 o 
  -6   4   6      139.07      126.69     14.95 o 
  -5   4   6     1321.01     1190.71     35.75 o 
  -4   4   6      124.68      129.09     14.68 o 
  -3   4   6        3.38        4.71      9.62 o 
  -2   4   6      453.49      401.00     20.60 o 
  -1   4   6      990.73     1082.49     32.13 o 
   0   4   6      551.13      573.58     47.63 o 
   1   4   6       70.46       34.79     10.78 o 
   2   4   6      226.93      272.73     18.93 o 
   3   4   6      918.31      942.72     33.41 o 
   4   4   6      128.04      151.28     18.23 o 
   5   4   6      157.57      168.86     18.30 o 
   6   4   6      114.96      154.42     19.61 o 
   7   4   6      192.35      193.14     21.73 o 
   8   4   6      169.69      210.72     25.07 o 
   9   4   6       46.21       18.45     14.44 o 
  10   4   6      222.71      267.61     27.34 o 
  11   4   6        9.72        0.00     19.79 o 
  12   4   6       21.33       23.33     19.24 o 
  13   4   6        8.15        9.09     16.06 o 
  14   4   6        0.27       19.15     19.15 o 
  15   4   6        0.13        5.19     17.13 o 
 -16   5   6        3.19       11.35     22.27 o 
 -15   5   6        1.66        6.67     19.99 o 
 -14   5   6        0.32       26.39     26.39 o 
 -13   5   6        3.02       19.63     19.63 o 
 -12   5   6       25.11       30.26     21.98 o 
 -11   5   6       12.67       26.25     20.42 o 
 -10   5   6      289.71      290.26     29.53 o 
  -9   5   6       41.73        1.41     17.65 o 
  -8   5   6        5.55        0.00     14.20 o 
  -7   5   6      125.76      119.73     17.32 o 
  -6   5   6       16.88       15.76     11.44 o 
  -5   5   6       29.80       19.93     11.88 o 
  -4   5   6      187.03      156.77     16.18 o 
  -3   5   6      743.49      829.72     31.65 o 
  -2   5   6       31.95       15.39      9.72 o 
  -1   5   6       49.54       68.24     12.60 o 
   0   5   6       60.61       48.12     47.39 o 
   1   5   6      364.96      351.35     21.92 o 
   2   5   6      122.23      167.14     19.06 o 
   3   5   6      388.70      463.11     26.54 o 
   4   5   6        0.12        8.06     10.47 o 
   5   5   6      110.82      153.32     20.55 o 
   6   5   6        1.51       14.93     14.71 o 
   7   5   6        0.56       16.09     14.97 o 
   8   5   6       64.08       23.38     18.48 o 
   9   5   6       70.81       59.46     17.62 o 
  10   5   6       15.97       24.40     19.64 o 
  11   5   6        9.26       10.89     18.43 o 
  12   5   6       53.29       37.51     23.07 o 
  13   5   6        0.20       11.36     19.11 o 
  14   5   6       19.94        3.86     20.52 o 
 -16   6   6        0.02        6.90     23.63 o 
 -15   6   6       15.54       16.01     24.01 o 
 -14   6   6       14.92       33.63     24.81 o 
 -13   6   6        2.89        8.55     19.50 o 
 -12   6   6        0.17       21.16     21.16 o 
 -11   6   6        0.30       19.44     19.44 o 
 -10   6   6       14.98        8.77     23.00 o 
  -9   6   6      119.74      145.43     25.32 o 
  -8   6   6       27.14       33.05     14.48 o 
  -7   6   6      407.64      423.93     30.90 o 
  -6   6   6       12.17       44.32     15.21 o 
  -5   6   6       50.10       53.59     16.43 o 
  -4   6   6      170.83      167.64     20.07 o 
  -3   6   6        3.64        4.58      9.57 o 
  -2   6   6      766.35      725.13     11.76 o 
  -1   6   6        2.65        5.43     11.07 o 
   0   6   6        0.01       25.30      7.47 o 
   1   6   6      145.54      156.56     17.19 o 
   2   6   6       31.55       49.29     12.69 o 
   3   6   6       44.92       43.13     15.53 o 
   4   6   6      396.49      337.50     30.01 o 
   5   6   6        3.99       11.51     18.14 o 
   6   6   6        3.38        4.67     16.90 o 
   7   6   6      261.47      248.60     27.09 o 
   8   6   6       36.93       39.17     20.46 o 
   9   6   6       31.98       41.11     19.90 o 
  10   6   6       34.46       27.80     21.07 o 
  11   6   6       11.87       32.45     18.05 o 
  12   6   6        3.22        0.00     17.14 o 
  13   6   6       15.61       28.99     16.74 o 
 -14   7   6       16.91        7.06     23.84 o 
 -13   7   6       13.40       20.29     22.58 o 
 -12   7   6       14.39        2.08     22.94 o 
 -11   7   6       20.36       32.74     19.96 o 
 -10   7   6      123.21      118.84     22.76 o 
  -9   7   6      365.04      398.70     33.66 o 
  -8   7   6       62.98       28.38     23.06 o 
  -7   7   6       42.64       42.56     18.43 o 
  -6   7   6       30.29       27.44     15.37 o 
  -5   7   6      593.49      591.88     34.34 o 
  -4   7   6      199.47      181.92     22.00 o 
  -3   7   6      112.61      126.35     18.58 o 
  -2   7   6      510.33      595.50     31.73 o 
  -1   7   6        0.01        0.00     13.52 o 
   0   7   6        0.03        8.39     10.28 o 
   1   7   6       63.88       87.66     17.74 o 
   2   7   6        1.74        7.02     15.54 o 
   3   7   6      753.08      815.26     40.88 o 
   4   7   6     1518.14     1351.36     15.76 o 
   5   7   6       27.67       17.82     20.69 o 
   6   7   6      325.45      302.93     30.78 o 
   7   7   6        6.45       58.66     18.32 o 
   8   7   6       60.11       90.56     22.75 o 
   9   7   6        7.19        3.77     17.78 o 
  10   7   6       10.37       11.71     20.79 o 
  11   7   6       19.35       17.69     21.92 o 
  12   7   6        5.63        7.93     20.57 o 
 -13   8   6       38.83       29.84     23.92 o 
 -12   8   6        3.32       55.87     20.58 o 
 -11   8   6       38.13       51.26     19.63 o 
 -10   8   6        5.62        4.13     20.86 o 
  -9   8   6        5.71       13.36     19.18 o 
  -8   8   6      100.06      108.18     24.94 o 
  -7   8   6      275.92      272.54     32.11 o 
  -6   8   6      325.56      347.28     32.39 o 
  -5   8   6       38.68       56.53     22.23 o 
  -4   8   6      198.08      254.13     25.21 o 
  -3   8   6       12.24        4.44     16.95 o 
  -2   8   6       81.14       77.55     18.54 o 
  -1   8   6       56.98       91.30     20.87 o 
   0   8   6      251.30      243.46     19.68 o 
   1   8   6      347.13      377.02     31.19 o 
   2   8   6        4.24       12.90     16.92 o 
   3   8   6      160.33      140.42     17.13 o 
   4   8   6       43.90       27.80     21.12 o 
   5   8   6      305.40      326.83     35.52 o 
   6   8   6        0.66       22.21     22.21 o 
   7   8   6       30.04       17.23     23.75 o 
   8   8   6       77.37       86.44     22.74 o 
   9   8   6       34.82       63.62     22.53 o 
  10   8   6       67.11       73.99     19.57 o 
 -11   9   6        3.72       10.66     20.94 o 
 -10   9   6       41.70       49.78     24.90 o 
  -9   9   6       24.75       10.06     20.93 o 
  -8   9   6        0.79        8.00     21.56 o 
  -7   9   6      258.55      225.31     30.48 o 
  -6   9   6      111.91      106.82     28.24 o 
  -5   9   6        7.10       32.59     19.26 o 
  -4   9   6       31.37       27.45     19.93 o 
  -3   9   6      193.28      196.47     28.02 o 
  -2   9   6       39.84       54.05     19.88 o 
  -1   9   6       68.46       58.11     20.75 o 
   0   9   6       95.98      115.17     17.95 o 
   1   9   6      536.38      532.11     37.95 o 
   2   9   6        3.81        9.05     19.74 o 
   3   9   6       21.32       35.21     23.61 o 
   4   9   6       72.27       62.95     24.43 o 
   5   9   6        4.36        9.65     21.77 o 
   6   9   6       72.14       89.43     24.02 o 
   7   9   6       49.86       46.39     24.96 o 
   8   9   6        2.52       24.23     20.44 o 
  -8  10   6        4.02        4.18     22.22 o 
  -7  10   6       71.90       84.08     24.52 o 
  -6  10   6       24.52       45.62     21.56 o 
  -5  10   6        0.02        7.44     20.84 o 
  -4  10   6       82.66       80.54     21.18 o 
  -3  10   6      255.75      244.27     29.83 o 
  -2  10   6       22.78       58.13     17.08 o 
  -1  10   6       32.10       50.36     22.41 o 
   0  10   6        0.46       10.98     18.51 o 
   1  10   6        1.88        9.40     20.71 o 
   2  10   6        4.55       17.41     22.06 o 
   3  10   6      104.87       19.74     27.68 o 
   4  10   6       17.83       28.03     20.92 o 
   5  10   6        0.48       14.14     18.67 o 
   6  10   6        2.17       20.34     19.61 o 
  -2  11   6       14.36       19.33     19.33 o 
  -1  11   6        5.51       11.06     19.28 o 
   0  11   6       56.61        3.77     22.90 o 
 -18   1   7        3.56       31.81     19.70 o 
 -17   1   7        0.10       10.50     22.96 o 
 -16   1   7       58.22       86.14     19.64 o 
 -15   1   7      130.71      126.62     24.66 o 
 -14   1   7      211.69      189.45     29.08 o 
 -13   1   7      126.85      110.98     23.68 o 
 -12   1   7      145.34      170.50     22.39 o 
 -11   1   7       78.71       36.53     16.50 o 
 -10   1   7        0.89        6.98     13.95 o 
  -9   1   7        4.31       12.15     12.15 o 
  -8   1   7     1079.61      961.30     33.05 o 
  -7   1   7      247.10      152.52     16.57 o 
  -6   1   7     1879.71     2027.33     41.28 o 
  -5   1   7        1.83        3.08      7.67 o 
  -4   1   7      292.02      278.40     14.45 o 
  -3   1   7      965.85      878.38     23.31 o 
  -2   1   7     5636.29     6057.92     55.12 o 
  -1   1   7       29.30        7.74      5.85 o 
   0   1   7     2061.40     2179.76     24.85 o 
   1   1   7     1364.40     1144.84     26.98 o 
   2   1   7     4042.75     3934.33     52.98 o 
   3   1   7     2211.62     1969.83     40.86 o 
   4   1   7       80.15      114.68     13.35 o 
   5   1   7      318.55      336.63     20.19 o 
   6   1   7      429.97      432.24     24.49 o 
   7   1   7      192.30      151.02     17.36 o 
   8   1   7       73.02       55.13     16.23 o 
   9   1   7      335.41      359.26     25.22 o 
  10   1   7       50.28       33.04     14.84 o 
  11   1   7        0.65        2.86     14.71 o 
  12   1   7       53.42       48.42     18.82 o 
  13   1   7       17.38       10.55     17.46 o 
  14   1   7       20.85        1.45     17.60 o 
  15   1   7        5.83       13.78     14.23 o 
 -18   2   7       13.19       12.88     22.91 o 
 -17   2   7        0.07       14.88     21.00 o 
 -16   2   7        1.24        6.19     21.55 o 
 -15   2   7        5.75        4.01     18.89 o 
 -14   2   7        5.71        5.52     19.20 o 
 -13   2   7       85.58       33.54     20.27 o 
 -12   2   7      520.24      549.61     33.20 o 
 -11   2   7       19.87        6.91     15.96 o 
 -10   2   7      102.58       86.29     18.81 o 
  -9   2   7     1938.26     1834.74     49.78 o 
  -8   2   7       27.38       15.73     12.53 o 
  -7   2   7     3488.61     3361.51     59.45 o 
  -6   2   7      128.88      177.38     15.87 o 
  -5   2   7      906.88      937.55     28.45 o 
  -4   2   7      416.71      389.20     18.51 o 
  -3   2   7      119.21       91.91      9.09 o 
  -2   2   7     2508.01     2238.13     37.85 o 
  -1   2   7      974.36      934.08     24.86 o 
   0   2   7      837.62      741.86     16.01 o 
   1   2   7     4354.39     4643.51     55.88 o 
   2   2   7     3285.86     2866.43     47.27 o 
   3   2   7      533.02      562.21     23.19 o 
   4   2   7       17.23       29.59      8.99 o 
   5   2   7      999.03     1066.87     36.31 o 
   6   2   7        1.84        0.00     13.38 o 
   7   2   7      477.92      508.65     29.70 o 
   8   2   7     1256.51     1341.28     47.08 o 
   9   2   7       12.40       54.61     13.70 o 
  10   2   7        5.79       14.11     13.70 o 
  11   2   7        0.05        2.96     13.78 o 
  12   2   7      116.88      122.12     20.47 o 
  13   2   7       27.33       28.53     17.37 o 
  14   2   7        0.01        1.65     16.15 o 
  15   2   7       37.63        4.82     17.93 o 
 -18   3   7       18.59       54.82     19.42 o 
 -17   3   7       61.15       48.06     23.70 o 
 -16   3   7       91.65       57.48     25.87 o 
 -15   3   7       22.47       14.22     22.75 o 
 -14   3   7        3.15        9.67     18.61 o 
 -13   3   7      111.75      125.70     26.06 o 
 -12   3   7      281.79      263.22     31.86 o 
 -11   3   7       30.23       38.36     14.96 o 
 -10   3   7      218.25      221.75     24.74 o 
  -9   3   7      202.55      264.53     22.46 o 
  -8   3   7      284.81      236.42     21.56 o 
  -7   3   7       20.60       39.68     12.32 o 
  -6   3   7       17.18       25.98     11.57 o 
  -5   3   7        7.68       12.52      8.92 o 
  -4   3   7      187.37      200.97     15.14 o 
  -3   3   7      957.87      783.47     26.38 o 
  -2   3   7      526.02      460.65     19.86 o 
  -1   3   7     1865.91     1915.89     38.05 o 
   0   3   7       23.82       24.54      6.40 o 
   1   3   7       48.68       67.16     10.82 o 
   2   3   7        4.00       20.82     10.41 o 
   3   3   7      589.61      576.22     24.90 o 
   4   3   7        0.75       10.86     10.86 o 
   5   3   7     2294.45     2230.09     53.61 o 
   6   3   7        2.59        8.02     15.40 o 
   7   3   7        0.54        0.00     13.00 o 
   8   3   7       29.92       27.30     17.22 o 
   9   3   7        3.57       13.26     17.02 o 
  10   3   7       42.50       32.23     15.27 o 
  11   3   7       65.74       49.44     18.44 o 
  12   3   7        0.63        5.00     14.80 o 
  13   3   7       14.96        1.62     16.93 o 
  14   3   7        0.99        6.65     16.14 o 
  15   3   7        1.42        9.82     13.89 o 
 -17   4   7        0.75       29.34     18.41 o 
 -16   4   7        0.64       22.26     26.11 o 
 -15   4   7       16.52        4.26     21.98 o 
 -14   4   7       20.43       46.74     23.74 o 
 -13   4   7       41.95       26.46     23.52 o 
 -12   4   7       46.53       40.47     19.12 o 
 -11   4   7       14.10       48.44     15.83 o 
 -10   4   7        0.52        7.44     16.56 o 
  -9   4   7      232.95      222.95     22.60 o 
  -8   4   7        9.61        3.68     13.79 o 
  -7   4   7       31.50        8.71     12.29 o 
  -6   4   7      330.16      329.45     21.92 o 
  -5   4   7       21.36        9.94     10.79 o 
  -4   4   7      165.24      112.73     14.55 o 
  -3   4   7      734.94      780.09     28.56 o 
  -2   4   7      603.23      512.67     24.13 o 
  -1   4   7        2.07        7.03      9.66 o 
   0   4   7      617.94      640.04     63.58 o 
   1   4   7       48.46       24.31      9.20 o 
   2   4   7       45.74       11.05     11.05 o 
   3   4   7        6.82       20.44     10.23 o 
   4   4   7       66.53       49.92     14.10 o 
   5   4   7       83.84       89.01     16.53 o 
   6   4   7     1004.17     1095.67     42.29 o 
   7   4   7       68.61       91.64     19.21 o 
   8   4   7       86.07      140.00     20.73 o 
   9   4   7      125.92      119.78     23.39 o 
  10   4   7       23.46       25.08     17.51 o 
  11   4   7       14.29        3.56     18.02 o 
  12   4   7        6.05       10.81     17.62 o 
  13   4   7        4.27       18.59     18.59 o 
  14   4   7        3.10       14.11     17.64 o 
 -17   5   7       10.18       23.05     24.09 o 
 -16   5   7       12.55        2.22     21.56 o 
 -15   5   7       38.28       42.65     25.40 o 
 -14   5   7       11.10       19.46     23.30 o 
 -13   5   7       29.03       54.93     21.98 o 
 -12   5   7       34.18       22.79     22.79 o 
 -11   5   7      319.91      300.21     33.87 o 
 -10   5   7       21.25       16.34     19.94 o 
  -9   5   7      653.97      648.49     37.17 o 
  -8   5   7       67.10       65.34     16.96 o 
  -7   5   7      367.25      320.73     24.96 o 
  -6   5   7       72.61       65.42     13.25 o 
  -5   5   7        1.49        9.62     11.11 o 
  -4   5   7       23.27       66.43     13.50 o 
  -3   5   7       27.09       36.32     10.58 o 
  -2   5   7      261.81      299.85     22.43 o 
  -1   5   7        9.85       25.45     10.10 o 
   0   5   7       29.10       44.52      7.60 o 
   1   5   7        3.51        3.92     10.51 o 
   2   5   7        0.14       21.23     10.72 o 
   3   5   7       68.06      125.65     16.94 o 
   4   5   7       38.28       25.52     16.58 o 
   5   5   7      285.50      380.71     27.40 o 
   6   5   7      198.53      230.63     24.26 o 
   7   5   7       65.81       72.22     19.16 o 
   8   5   7        3.87        6.43     18.61 o 
   9   5   7        2.58       20.31     18.57 o 
  10   5   7        9.48        7.04     16.64 o 
  11   5   7        2.25       20.19     15.46 o 
  12   5   7       22.70       49.05     18.64 o 
  13   5   7        3.57        7.54     13.61 o 
  14   5   7        5.55       26.20     15.39 o 
 -16   6   7        0.53        2.34     24.30 o 
 -15   6   7       10.86        9.26     25.73 o 
 -14   6   7        0.34        9.14     21.10 o 
 -13   6   7        2.26       25.62     25.62 o 
 -12   6   7       44.87       73.87     25.10 o 
 -11   6   7       76.21       86.35     23.33 o 
 -10   6   7       58.38       55.31     20.17 o 
  -9   6   7       18.13        3.27     20.00 o 
  -8   6   7        0.01       13.63     17.27 o 
  -7   6   7       38.76       58.02     15.56 o 
  -6   6   7       18.64        1.32     14.23 o 
  -5   6   7      354.42      405.35     26.47 o 
  -4   6   7       63.56       76.47     17.30 o 
  -3   6   7       80.32       75.59     17.95 o 
  -2   6   7      338.99      304.24     12.89 o 
  -1   6   7       33.92       32.56     15.47 o 
   0   6   7      577.99      530.37     50.23 o 
   1   6   7       91.65       65.93     10.84 o 
   2   6   7       22.86       19.96     12.74 o 
   3   6   7       59.25       67.22     18.16 o 
   4   6   7       17.38       36.39     16.88 o 
   5   6   7      517.38      438.94     15.72 o 
   6   6   7      575.33      611.68     38.41 o 
   7   6   7        4.74       34.96     16.60 o 
   8   6   7        7.33        8.74     16.63 o 
   9   6   7        0.04       16.30     16.30 o 
  10   6   7        6.12       11.23     18.50 o 
  11   6   7       13.06       25.10     18.92 o 
  12   6   7       29.39        5.83     18.81 o 
  13   6   7        7.18        7.68     16.76 o 
 -14   7   7        2.64       23.20     23.20 o 
 -13   7   7       18.59       20.42     24.56 o 
 -12   7   7        4.92       22.56     22.56 o 
 -11   7   7       64.18       63.74     20.94 o 
 -10   7   7        5.20       32.94     20.49 o 
  -9   7   7        0.75        1.81     21.10 o 
  -8   7   7        3.97       20.33     19.88 o 
  -7   7   7       12.70       17.70     19.02 o 
  -6   7   7       21.19       20.05     20.27 o 
  -5   7   7       58.10       44.32     20.30 o 
  -4   7   7       28.41       17.29     17.29 o 
  -3   7   7      181.94      171.67     22.04 o 
  -2   7   7        3.52        0.00     14.72 o 
  -1   7   7      102.07       78.98     19.59 o 
   0   7   7      275.25      293.20     18.79 o 
   1   7   7        9.34       13.84     17.20 o 
   2   7   7      111.37       91.40     24.76 o 
   3   7   7      469.29      513.38     33.37 o 
   4   7   7       21.81       15.98     21.24 o 
   5   7   7        7.59       45.08     19.34 o 
   6   7   7       31.85       17.54     23.25 o 
   7   7   7       70.78       21.71     21.28 o 
   8   7   7        8.32        3.84     21.74 o 
   9   7   7       20.86       40.57     19.87 o 
  10   7   7        5.39       25.65     18.69 o 
  11   7   7        9.95       21.85     17.33 o 
 -13   8   7        1.29        9.37     25.13 o 
 -12   8   7        0.18       22.39     23.47 o 
 -11   8   7        6.98        0.00     21.01 o 
 -10   8   7       20.53       20.52     19.86 o 
  -9   8   7       13.98       58.43     21.29 o 
  -8   8   7      152.87      184.70     28.43 o 
  -7   8   7        4.32       32.50     18.32 o 
  -6   8   7        0.22        0.00     18.76 o 
  -5   8   7      131.64      147.31     24.27 o 
  -4   8   7       36.43       24.00     21.30 o 
  -3   8   7        5.66       24.64     17.51 o 
  -2   8   7      458.96      509.41     33.87 o 
  -1   8   7      571.77      674.34     38.70 o 
   0   8   7       41.28       27.72     15.35 o 
   1   8   7       62.40       43.22     21.93 o 
   2   8   7       12.96        6.57     22.05 o 
   3   8   7      291.89      193.31     18.85 o 
   4   8   7        6.67       16.15     21.11 o 
   5   8   7      177.46      173.39     28.15 o 
   6   8   7        0.71        7.65     18.93 o 
   7   8   7        2.14       19.62     20.67 o 
   8   8   7       21.35       51.74     20.90 o 
   9   8   7       30.51       40.16     18.71 o 
  10   8   7        0.00        8.13     22.92 o 
 -11   9   7       68.47       88.70     24.81 o 
 -10   9   7       12.25       12.64     19.26 o 
  -9   9   7       33.12       26.61     20.10 o 
  -8   9   7       18.53       17.97     20.45 o 
  -7   9   7      103.14      125.92     24.52 o 
  -6   9   7        1.08        1.87     18.80 o 
  -5   9   7        0.01        5.51     22.04 o 
  -4   9   7        7.70       19.25     19.25 o 
  -3   9   7       77.86       22.06     23.42 o 
  -2   9   7       61.81       87.17     23.40 o 
  -1   9   7        0.06        3.35     21.69 o 
   0   9   7        0.17       12.14     13.38 o 
   1   9   7        3.60        7.12     23.00 o 
   2   9   7      298.90      257.52     34.79 o 
   3   9   7        3.03        5.59     18.21 o 
   4   9   7       22.69        7.85     20.45 o 
   5   9   7        3.13       22.09     22.09 o 
   6   9   7        6.86       30.28     22.87 o 
   7   9   7        0.02       48.88     18.69 o 
   8   9   7        1.49        4.12     20.75 o 
  -8  10   7       11.63       14.40     22.55 o 
  -7  10   7       16.42        0.00     22.32 o 
  -6  10   7       35.79        0.00     21.16 o 
  -5  10   7       11.28       24.54     20.83 o 
  -4  10   7       10.39       22.61     22.61 o 
  -3  10   7       20.98       19.77     22.87 o 
  -2  10   7        2.85       12.63     23.26 o 
  -1  10   7        0.31       12.84     21.59 o 
   0  10   7       23.11        3.73     15.60 o 
   1  10   7        3.22       17.28     20.34 o 
   2  10   7       98.34       64.93     27.06 o 
   3  10   7       55.08       60.03     22.01 o 
   4  10   7        0.05       26.36     17.96 o 
   5  10   7        1.84        2.06     21.72 o 
 -19   0   8       26.61       31.56     18.25 o 
 -18   0   8       61.02       44.39     17.55 o 
 -17   0   8        0.03        4.16     22.56 o 
 -16   0   8        3.15       19.38     19.38 o 
 -15   0   8        6.74        3.74     20.57 o 
 -14   0   8      430.42      307.83     34.05 o 
 -13   0   8      540.02      541.29     39.31 o 
 -12   0   8       84.44       81.67     19.29 o 
 -11   0   8        0.65        2.56     13.49 o 
 -10   0   8        3.91        3.45     11.70 o 
  -9   0   8        0.37        9.29     10.42 o 
  -8   0   8     3027.86     2834.62     55.94 o 
  -7   0   8    18960.88    19129.26    129.57 o 
  -6   0   8     4979.29     5217.67     63.54 o 
  -5   0   8       22.02       29.40      9.00 o 
  -4   0   8      970.62      839.87     24.15 o 
  -3   0   8      496.38      494.13     17.90 o 
  -2   0   8        4.35       17.09      6.49 o 
  -1   0   8     4480.32     5439.14     55.99 o 
   0   0   8       80.49      132.40      7.97 o 
   1   0   8     1344.94     1547.87     33.44 o 
   2   0   8     1428.79     1623.78     35.90 o 
   3   0   8     2919.69     3049.21     51.24 o 
   4   0   8     2695.48     2846.44     52.03 o 
   5   0   8     2778.73     2652.81     54.73 o 
   6   0   8      174.42      181.56     20.98 o 
   7   0   8        5.50        7.33     11.62 o 
   8   0   8       12.16       18.36     14.17 o 
   9   0   8       19.69       15.96     12.07 o 
  10   0   8        5.97        9.07     14.34 o 
  11   0   8        0.12        4.18     11.99 o 
  12   0   8       11.00        4.34     15.77 o 
  13   0   8       46.94        1.46     15.19 o 
  14   0   8       64.27        7.44     18.37 o 
  15   0   8       12.29        7.34     12.89 o 
 -18   1   8       17.74        8.51     23.24 o 
 -17   1   8       28.02       25.12     22.92 o 
 -16   1   8        1.44       21.81     21.81 o 
 -15   1   8      148.14      145.97     24.96 o 
 -14   1   8       54.96       24.55     22.88 o 
 -13   1   8       59.96       64.49     21.98 o 
 -12   1   8      283.31      215.22     27.80 o 
 -11   1   8      247.87      241.15     24.67 o 
 -10   1   8      244.56      224.06     22.97 o 
  -9   1   8      317.40      260.84     21.28 o 
  -8   1   8       43.09       72.08     14.46 o 
  -7   1   8      698.89      639.63     26.82 o 
  -6   1   8     1938.92     1912.53     41.33 o 
  -5   1   8       95.92       81.10     11.56 o 
  -4   1   8       22.98        6.64      7.29 o 
  -3   1   8      361.63      230.65     13.08 o 
  -2   1   8        6.95       21.98      7.95 o 
  -1   1   8       75.82       51.19      7.94 o 
   0   1   8        2.40        4.39      4.94 o 
   1   1   8      230.21      201.00     14.49 o 
   2   1   8     3519.24     3451.77     52.41 o 
   3   1   8     2046.23     1928.12     42.81 o 
   4   1   8       21.64       44.16     12.89 o 
   5   1   8      731.53      688.60     28.84 o 
   6   1   8      642.27      688.02     31.50 o 
   7   1   8      139.12      158.12     17.31 o 
   8   1   8      160.10      182.80     19.67 o 
   9   1   8        1.10        5.05     12.93 o 
  10   1   8        0.91        2.74     12.92 o 
  11   1   8       28.40       33.15     13.18 o 
  12   1   8        3.49        4.49     16.15 o 
  13   1   8        0.32        4.56     16.88 o 
  14   1   8        4.41        3.14     18.33 o 
  15   1   8       12.83       10.57     17.42 o 
 -18   2   8        0.85        4.36     23.66 o 
 -17   2   8        3.22       21.45     21.89 o 
 -16   2   8        1.35       18.71     22.40 o 
 -15   2   8       21.81       43.21     18.99 o 
 -14   2   8       19.30       60.20     23.12 o 
 -13   2   8      116.43      151.57     25.14 o 
 -12   2   8        5.69       15.41     17.33 o 
 -11   2   8      112.99       86.03     20.25 o 
 -10   2   8     1298.97     1277.99     44.92 o 
  -9   2   8        6.26        3.48     12.73 o 
  -8   2   8      270.50      359.56     22.35 o 
  -7   2   8      777.35      831.30     30.26 o 
  -6   2   8       13.00       14.51      8.79 o 
  -5   2   8      562.01      534.41     23.01 o 
  -4   2   8     3997.61     4512.18     57.43 o 
  -3   2   8       27.07       47.17      8.48 o 
  -2   2   8      146.00      138.33     12.90 o 
  -1   2   8      928.44     1114.59     28.36 o 
   0   2   8      228.06      285.12     23.82 o 
   1   2   8      123.82      131.17     13.63 o 
   2   2   8      457.25      510.62     22.50 o 
   3   2   8       39.66       20.39     10.52 o 
   4   2   8       40.37       96.57     15.77 o 
   5   2   8        1.99       11.79     11.79 o 
   6   2   8        1.31       12.86     12.86 o 
   7   2   8       20.74       31.28     14.65 o 
   8   2   8      295.26      253.52     23.60 o 
   9   2   8       57.64       33.02     17.13 o 
  10   2   8       51.34       19.01     17.59 o 
  11   2   8       88.03       94.25     20.56 o 
  12   2   8       31.47       54.88     18.05 o 
  13   2   8       54.20       44.75     17.79 o 
  14   2   8        0.00        3.20     16.44 o 
  15   2   8        0.56        1.59     13.90 o 
 -18   3   8       38.37        8.85     23.67 o 
 -17   3   8        1.51        2.20     18.74 o 
 -16   3   8        0.85       25.92     22.92 o 
 -15   3   8       21.64       10.27     20.53 o 
 -14   3   8        0.04       11.67     19.44 o 
 -13   3   8       16.20       14.18     22.02 o 
 -12   3   8      138.96       77.08     22.20 o 
 -11   3   8       65.20       65.72     16.91 o 
 -10   3   8      420.36      421.51     28.84 o 
  -9   3   8        5.85        9.84     11.25 o 
  -8   3   8       46.09       15.38     14.00 o 
  -7   3   8     2581.48     2483.57     55.39 o 
  -6   3   8     1168.73     1062.30     35.18 o 
  -5   3   8        7.50       10.86     10.86 o 
  -4   3   8     3098.06     3211.01     51.90 o 
  -3   3   8      376.07      412.65     20.53 o 
  -2   3   8       45.18       79.32     11.39 o 
  -1   3   8      233.34      292.04     18.20 o 
   0   3   8     4972.51     5542.54    221.53 o 
   1   3   8     1662.36     1645.69     39.16 o 
   2   3   8      837.40      784.78     29.64 o 
   3   3   8       15.40        8.09     10.01 o 
   4   3   8      181.40      259.93     20.85 o 
   5   3   8      276.39      271.94     21.84 o 
   6   3   8       28.29       12.03     12.70 o 
   7   3   8      253.49      351.10     26.62 o 
   8   3   8      269.63      257.77     17.36 o 
   9   3   8       31.79       18.17     19.26 o 
  10   3   8        2.01       17.32     16.28 o 
  11   3   8        7.17       26.05     16.71 o 
  12   3   8       21.63       16.52     16.52 o 
  13   3   8        5.17       11.72     18.03 o 
  14   3   8        7.67       18.96     18.96 o 
 -17   4   8        5.90        2.18     20.90 o 
 -16   4   8        6.14       24.61     21.16 o 
 -15   4   8        0.73        6.44     22.68 o 
 -14   4   8        0.86       20.24     20.24 o 
 -13   4   8        3.34       42.11     16.01 o 
 -12   4   8      125.56      115.42     26.08 o 
 -11   4   8      479.16      521.71     36.84 o 
 -10   4   8      705.37      755.33     41.36 o 
  -9   4   8        2.39        4.01     15.33 o 
  -8   4   8      719.74      663.40     32.00 o 
  -7   4   8       10.44       12.32     12.55 o 
  -6   4   8      444.49      441.08     26.61 o 
  -5   4   8      484.27      506.92     24.69 o 
  -4   4   8      497.60      642.59     27.83 o 
  -3   4   8       52.82       71.78     12.99 o 
  -2   4   8     1207.08     1300.33     36.88 o 
  -1   4   8      153.96      193.70     16.20 o 
   0   4   8       63.77       55.55     12.68 o 
   1   4   8       92.65       92.09     14.38 o 
   2   4   8       40.57       41.03     12.97 o 
   3   4   8       94.09      109.09     16.23 o 
   4   4   8      275.86      282.77     21.95 o 
   5   4   8      254.28      286.78     23.59 o 
   6   4   8       98.82       93.62     18.68 o 
   7   4   8      133.36      102.54     23.63 o 
   8   4   8      277.17      349.81     29.94 o 
   9   4   8       54.33       47.04     21.01 o 
  10   4   8       99.19       49.75     21.36 o 
  11   4   8       55.21       57.03     18.12 o 
  12   4   8        3.70       16.42     18.76 o 
  13   4   8       23.65       41.90     18.32 o 
  14   4   8        1.77       13.83     15.45 o 
 -17   5   8        0.44       24.11     24.11 o 
 -16   5   8        0.04       18.71     25.92 o 
 -15   5   8       69.48       72.56     28.04 o 
 -14   5   8        9.49        8.71     22.52 o 
 -13   5   8       14.25       51.31     19.64 o 
 -12   5   8        3.06       28.79     15.99 o 
 -11   5   8       16.69       19.54     20.02 o 
 -10   5   8       74.69       52.72     21.43 o 
  -9   5   8       57.14       52.82     17.21 o 
  -8   5   8        9.28       15.41     15.41 o 
  -7   5   8       14.70       14.11     13.89 o 
  -6   5   8       42.84       33.04     14.00 o 
  -5   5   8        0.02       12.46     12.46 o 
  -4   5   8      150.84      129.30     17.78 o 
  -3   5   8     1362.53     1491.42     43.92 o 
  -2   5   8        3.54       11.90     11.90 o 
  -1   5   8      103.63      128.57     16.10 o 
   0   5   8      107.21       90.67     13.92 o 
   1   5   8       23.95        7.46     10.58 o 
   2   5   8      400.41      348.47     22.60 o 
   3   5   8      127.05      137.66     18.07 o 
   4   5   8       31.96       44.58     17.04 o 
   5   5   8      115.53       95.49     19.45 o 
   6   5   8      323.37      327.31     30.24 o 
   7   5   8        3.22       15.55     17.33 o 
   8   5   8      219.91      233.07     30.40 o 
   9   5   8        6.67       17.32     18.40 o 
  10   5   8        5.49        1.89     18.95 o 
  11   5   8       17.71       18.60     18.20 o 
  12   5   8        1.86       18.95     17.23 o 
  13   5   8        6.27        0.00     19.06 o 
 -16   6   8        7.23        7.14     23.81 o 
 -15   6   8        2.61       11.87     20.78 o 
 -14   6   8       69.68      103.03     25.99 o 
 -13   6   8        0.77        4.34     22.39 o 
 -12   6   8        3.93       33.19     15.75 o 
 -11   6   8        6.70       11.58     22.18 o 
 -10   6   8       72.25      118.98     21.66 o 
  -9   6   8       44.78       33.38     18.44 o 
  -8   6   8      147.41       99.36     23.07 o 
  -7   6   8        1.55       11.64     16.12 o 
  -6   6   8      115.62      121.84     18.51 o 
  -5   6   8       21.02       27.39     14.34 o 
  -4   6   8      289.93      343.86     27.57 o 
  -3   6   8      368.59      358.64     27.44 o 
  -2   6   8      335.17      364.05     26.82 o 
  -1   6   8       17.91       32.65     16.43 o 
   0   6   8       14.81       28.01      9.95 o 
   1   6   8       53.16       45.92     16.35 o 
   2   6   8      427.01      342.97     14.72 o 
   3   6   8      130.70      174.07     23.62 o 
   4   6   8       12.93       28.98     18.87 o 
   5   6   8       78.19       13.71     17.03 o 
   6   6   8       47.51       42.31     18.83 o 
   7   6   8       42.51       32.61     22.69 o 
   8   6   8        0.81        8.91     18.45 o 
   9   6   8        0.71       27.78     18.02 o 
  10   6   8       24.07       11.47     18.22 o 
  11   6   8        5.36        3.90     17.56 o 
  12   6   8        5.38       27.28     20.87 o 
 -14   7   8        6.62        4.72     24.06 o 
 -13   7   8       18.20       13.84     25.83 o 
 -12   7   8        0.01        2.09     20.77 o 
 -11   7   8        0.65       16.56     19.59 o 
 -10   7   8      180.98      165.92     30.96 o 
  -9   7   8        5.62       20.06     20.06 o 
  -8   7   8       12.96       17.31     19.11 o 
  -7   7   8     1093.15     1140.63     50.29 o 
  -6   7   8       93.76      111.42     22.28 o 
  -5   7   8      141.41      127.82     20.91 o 
  -4   7   8       20.62       30.28     16.42 o 
  -3   7   8       29.20       27.77     17.11 o 
  -2   7   8       23.97       29.88     15.25 o 
  -1   7   8      363.21      366.70     30.47 o 
   0   7   8        5.91        2.58     12.82 o 
   1   7   8       35.18       50.41     18.56 o 
   2   7   8      836.74      751.11     41.56 o 
   3   7   8      914.78      934.63     49.05 o 
   4   7   8      169.22      242.99     25.39 o 
   5   7   8      711.35      795.32     44.77 o 
   6   7   8       29.64       14.41     20.76 o 
   7   7   8      107.96      113.44     25.88 o 
   8   7   8       14.59       19.41     19.41 o 
   9   7   8       30.98       11.84     21.44 o 
  10   7   8        6.25       15.81     18.35 o 
  11   7   8        3.19       37.69     19.49 o 
 -13   8   8       53.79       46.64     25.03 o 
 -12   8   8        0.25        6.76     24.41 o 
 -11   8   8       22.10       21.73     22.39 o 
 -10   8   8       55.79       47.58     20.83 o 
  -9   8   8      145.42      128.25     28.62 o 
  -8   8   8        0.10       21.82     21.82 o 
  -7   8   8      102.91      137.00     25.53 o 
  -6   8   8      299.79      324.44     33.64 o 
  -5   8   8       36.27       45.70     22.21 o 
  -4   8   8        1.87        4.80     17.53 o 
  -3   8   8      505.45      559.22     37.86 o 
  -2   8   8        9.41       48.15     20.51 o 
  -1   8   8      113.77      190.39     25.51 o 
   0   8   8      378.00      429.72     25.83 o 
   1   8   8        1.55        6.49     20.75 o 
   2   8   8       62.63       93.63     21.03 o 
   3   8   8        0.02       19.50     19.28 o 
   4   8   8       21.52        5.38     20.64 o 
   5   8   8       63.81       47.08     22.26 o 
   6   8   8        0.03       17.55     14.58 o 
   7   8   8       14.18       23.99     23.99 o 
   8   8   8       96.75       90.73     26.44 o 
   9   8   8       28.04       38.51     18.78 o 
 -11   9   8        0.00        8.76     23.11 o 
 -10   9   8       39.71       12.70     21.98 o 
  -9   9   8       47.53       82.63     21.22 o 
  -8   9   8        0.06        5.99     21.28 o 
  -7   9   8       14.60       19.76     20.81 o 
  -6   9   8       21.40       68.85     21.92 o 
  -5   9   8       60.11        3.66     23.13 o 
  -4   9   8       12.57       21.26     21.65 o 
  -3   9   8       51.89       15.51     25.51 o 
  -2   9   8      186.34      162.14     23.16 o 
  -1   9   8      292.97      302.41     32.51 o 
   0   9   8      228.43      248.23     24.52 o 
   1   9   8       20.46       36.46     19.15 o 
   2   9   8      329.61      259.17     34.96 o 
   3   9   8        0.32        9.70     19.41 o 
   4   9   8        8.53        3.91     22.01 o 
   5   9   8       43.87       44.29     25.39 o 
   6   9   8       43.03       40.94     21.46 o 
   7   9   8       14.92       20.58     22.30 o 
  -8  10   8        0.00       14.46     22.17 o 
  -7  10   8        7.22        3.98     22.39 o 
  -6  10   8      112.46       84.70     28.61 o 
  -5  10   8       57.96       49.40     23.87 o 
  -4  10   8        5.70       31.41     21.18 o 
  -3  10   8       99.00       63.98     24.42 o 
  -2  10   8      123.07      115.66     25.92 o 
  -1  10   8        4.00       24.25     19.96 o 
   0  10   8       19.57       52.60     27.74 o 
   1  10   8       98.97       70.30     27.01 o 
   2  10   8        6.02       11.93     22.33 o 
   3  10   8        4.33       24.37     21.12 o 
   4  10   8       47.38       30.71     22.19 o 
 -18   1   9       22.69       19.44     25.71 o 
 -17   1   9       24.05        0.00     24.36 o 
 -16   1   9      330.28      311.58     33.14 o 
 -15   1   9       59.64       49.46     23.55 o 
 -14   1   9      105.10      152.16     24.29 o 
 -13   1   9        2.03       34.09     17.17 o 
 -12   1   9      103.57      107.84     21.57 o 
 -11   1   9      305.26      298.87     24.87 o 
 -10   1   9      115.57       63.71     15.76 o 
  -9   1   9       84.62       86.22     14.17 o 
  -8   1   9       48.34       16.50     14.23 o 
  -7   1   9      382.36      502.77     25.01 o 
  -6   1   9        0.13        4.86     10.37 o 
  -5   1   9     2992.58     3103.59     51.29 o 
  -4   1   9        1.10       10.48      8.33 o 
  -3   1   9     1242.90     1367.30     31.84 o 
  -2   1   9      159.47      103.22     10.47 o 
  -1   1   9      102.77       66.35      9.00 o 
   0   1   9       52.31       68.70      9.28 o 
   1   1   9     2409.32     2976.21     49.40 o 
   2   1   9     4661.87     5446.14     68.46 o 
   3   1   9       68.46       58.33     12.76 o 
   4   1   9       29.52       17.52     12.04 o 
   5   1   9      759.33      801.46     33.01 o 
   6   1   9      291.27      289.27     23.16 o 
   7   1   9        9.91        3.59     13.28 o 
   8   1   9       82.63       72.02     17.13 o 
   9   1   9        8.85       20.07     14.25 o 
  10   1   9        8.18        0.00     14.74 o 
  11   1   9       28.39       42.89     15.79 o 
  12   1   9       15.66        1.58     17.60 o 
  13   1   9       39.45       49.39     15.32 o 
  14   1   9       15.02        6.22     16.08 o 
  15   1   9       11.63       13.57     13.03 o 
 -18   2   9        8.86        8.82     19.72 o 
 -17   2   9        3.00       32.54     20.28 o 
 -16   2   9        2.61        4.19     20.67 o 
 -15   2   9        2.56       13.82     22.16 o 
 -14   2   9       76.70       90.27     21.24 o 
 -13   2   9       47.26       28.80     21.54 o 
 -12   2   9        1.54       17.82     17.82 o 
 -11   2   9      146.52      146.69     22.90 o 
 -10   2   9      403.04      369.64     27.79 o 
  -9   2   9      194.23      157.53     20.18 o 
  -8   2   9      419.49      428.41     25.57 o 
  -7   2   9       10.80       10.55     10.55 o 
  -6   2   9     1750.60     1732.25     42.23 o 
  -5   2   9        5.01       10.76      9.04 o 
  -4   2   9      715.24      683.83     26.14 o 
  -3   2   9     2130.66     2450.26     42.56 o 
  -2   2   9     1283.99     1233.73     31.86 o 
  -1   2   9     1242.61     1475.48     34.81 o 
   0   2   9       27.57       55.32     14.06 o 
   1   2   9      195.99      164.53     15.98 o 
   2   2   9     1138.75     1078.38     32.29 o 
   3   2   9     3006.93     3000.70     57.04 o 
   4   2   9     1503.11     1511.56     43.44 o 
   5   2   9      638.32      659.38     32.08 o 
   6   2   9      592.72      608.68     32.07 o 
   7   2   9      277.90      222.94     23.32 o 
   8   2   9      380.52      370.50     29.43 o 
   9   2   9      143.81      138.89     20.52 o 
  10   2   9       94.09      126.11     19.18 o 
  11   2   9       16.79       14.12     15.09 o 
  12   2   9       22.40       30.30     14.79 o 
  13   2   9       67.13       59.53     20.51 o 
  14   2   9        0.64        4.78     14.34 o 
 -18   3   9       12.05       11.27     19.82 o 
 -17   3   9       11.09       22.29     23.40 o 
 -16   3   9        2.07        0.00     20.53 o 
 -15   3   9       65.24       45.66     23.55 o 
 -14   3   9       39.18       52.48     22.70 o 
 -13   3   9     1077.01     1018.60     51.28 o 
 -12   3   9       21.85        1.71     20.79 o 
 -11   3   9        8.60        3.15     16.95 o 
 -10   3   9     1117.45     1030.69     44.44 o 
  -9   3   9        1.95        0.00     14.32 o 
  -8   3   9        3.88        1.15     12.89 o 
  -7   3   9       16.63       18.66     12.36 o 
  -6   3   9      640.54      625.52     27.85 o 
  -5   3   9       21.76       21.61     13.26 o 
  -4   3   9      687.06      653.21     26.40 o 
  -3   3   9      850.24      914.25     30.96 o 
  -2   3   9      232.36      331.20     18.59 o 
  -1   3   9      944.89     1036.69     31.72 o 
   0   3   9       93.67      105.45     13.05 o 
   1   3   9       37.43       41.43      8.45 o 
   2   3   9      429.15      326.84     20.76 o 
   3   3   9      255.69      234.63     19.87 o 
   4   3   9      286.23      320.51     23.94 o 
   5   3   9      345.76      360.47     25.60 o 
   6   3   9       27.70       34.30     11.36 o 
   7   3   9        0.29       16.51     12.26 o 
   8   3   9      667.27      723.40     38.07 o 
   9   3   9       25.71       18.72     18.72 o 
  10   3   9      107.19      103.34     24.24 o 
  11   3   9       25.09       33.17     17.36 o 
  12   3   9       19.84        1.64     17.41 o 
  13   3   9        0.19        8.32     15.97 o 
  14   3   9        1.03        4.95     16.86 o 
 -17   4   9       18.25       23.14     19.40 o 
 -16   4   9        4.20       18.11     25.31 o 
 -15   4   9        7.10       19.71     21.16 o 
 -14   4   9        0.00        6.14     19.86 o 
 -13   4   9        0.51        3.96     22.51 o 
 -12   4   9      125.91      149.14     23.95 o 
 -11   4   9        0.17       18.11     18.11 o 
 -10   4   9       51.98       62.22     21.23 o 
  -9   4   9       59.45       35.95     16.32 o 
  -8   4   9      364.06      343.12     25.87 o 
  -7   4   9      126.94      110.09     18.01 o 
  -6   4   9      365.85      318.84     24.78 o 
  -5   4   9     2264.20     2262.02     52.50 o 
  -4   4   9      348.89      420.88     23.14 o 
  -3   4   9     1268.92     1182.83     37.09 o 
  -2   4   9        0.15        9.63     10.04 o 
  -1   4   9      992.32     1208.04     37.30 o 
   0   4   9      211.50      184.77     11.78 o 
   1   4   9       57.60       43.03     11.17 o 
   2   4   9        1.33        1.05     10.52 o 
   3   4   9      127.78      118.06     16.71 o 
   4   4   9       76.76       88.66     15.69 o 
   5   4   9      635.28      726.04     36.40 o 
   6   4   9       26.77       16.67     13.99 o 
   7   4   9      158.46      192.91     24.89 o 
   8   4   9        4.80       31.75     15.22 o 
   9   4   9      143.39      135.64     24.49 o 
  10   4   9        8.90        3.58     16.84 o 
  11   4   9        5.53       12.71     18.16 o 
  12   4   9        1.26        3.62     18.25 o 
  13   4   9        1.96       30.35     16.90 o 
 -17   5   9       25.24       40.33     24.46 o 
 -16   5   9        0.77       11.86     26.68 o 
 -15   5   9        0.02        4.52     22.34 o 
 -14   5   9        5.53       23.39     23.39 o 
 -13   5   9      118.80      124.77     24.90 o 
 -12   5   9      118.69      110.84     27.16 o 
 -11   5   9      310.83      319.98     33.08 o 
 -10   5   9       40.80       55.05     24.38 o 
  -9   5   9       19.54       17.04     18.70 o 
  -8   5   9      146.50      129.15     23.33 o 
  -7   5   9       53.25       30.19     15.77 o 
  -6   5   9       83.70      101.51     16.29 o 
  -5   5   9      970.87      980.89     40.39 o 
  -4   5   9      263.60      240.94     22.29 o 
  -3   5   9      323.41      395.04     24.86 o 
  -2   5   9      155.90      190.42     18.57 o 
  -1   5   9      406.46      374.93     24.43 o 
   0   5   9       28.83       30.21      9.75 o 
   1   5   9        7.11       27.78     12.11 o 
   2   5   9        6.40        7.01     11.46 o 
   3   5   9      214.29      209.59     23.96 o 
   4   5   9      141.43      105.31     19.92 o 
   5   5   9     1005.84      941.40     42.23 o 
   6   5   9        0.07       15.32     14.20 o 
   7   5   9       88.23      116.36     21.02 o 
   8   5   9       41.49       69.98     22.08 o 
   9   5   9       57.47       92.68     19.48 o 
  10   5   9        8.94       14.72     18.23 o 
  11   5   9       35.35       18.99     20.58 o 
  12   5   9        4.78       13.39     19.34 o 
  13   5   9        4.42       11.33     20.09 o 
 -16   6   9        4.35        2.41     24.31 o 
 -15   6   9        6.04       26.24     26.95 o 
 -14   6   9        5.92       25.90     25.90 o 
 -13   6   9        0.06        4.36     19.11 o 
 -12   6   9        0.73       16.77     23.33 o 
 -11   6   9      114.46      110.01     28.05 o 
 -10   6   9        0.00       20.52     20.52 o 
  -9   6   9        0.02        3.52     17.34 o 
  -8   6   9      375.98      364.78     33.98 o 
  -7   6   9      131.76      126.48     23.40 o 
  -6   6   9      612.31      561.97     35.39 o 
  -5   6   9      249.57      275.46     26.33 o 
  -4   6   9     1087.07     1187.33     45.32 o 
  -3   6   9       26.13       28.57     12.81 o 
  -2   6   9      309.94      301.90     24.28 o 
  -1   6   9       12.04       24.41     15.11 o 
   0   6   9      345.57      347.02     19.57 o 
   1   6   9       12.35       37.54     13.71 o 
   2   6   9     1286.63     1109.56     22.71 o 
   3   6   9       12.35       32.81     15.21 o 
   4   6   9       41.18       30.10     17.79 o 
   5   6   9      716.49      543.48     19.44 o 
   6   6   9       93.88      117.45     23.18 o 
   7   6   9      119.78       82.74     23.64 o 
   8   6   9       83.36       66.02     23.44 o 
   9   6   9        6.81       16.94     16.94 o 
  10   6   9       16.63       38.78     20.28 o 
  11   6   9       23.24       29.31     21.13 o 
  12   6   9        2.63       31.03     14.72 o 
 -14   7   9        0.15        7.23     24.41 o 
 -13   7   9        3.48       13.89     23.39 o 
 -12   7   9        0.11       10.99     24.10 o 
 -11   7   9       33.87        6.31     23.38 o 
 -10   7   9       74.49       79.05     25.03 o 
  -9   7   9       10.35        9.39     22.43 o 
  -8   7   9        0.32       33.42     19.87 o 
  -7   7   9      103.91      147.21     25.87 o 
  -6   7   9        0.04        4.85     19.83 o 
  -5   7   9        2.06        7.59     18.01 o 
  -4   7   9       21.08       38.33     19.80 o 
  -3   7   9      127.01      105.67     20.72 o 
  -2   7   9       39.56       74.59     20.93 o 
  -1   7   9       12.82        2.90     16.79 o 
   0   7   9      233.43      181.80    133.69 o 
   1   7   9      150.16      140.22     23.30 o 
   2   7   9      515.19      467.07     33.07 o 
   3   7   9       63.49       17.80     24.11 o 
   4   7   9        0.18        3.50     18.80 o 
   5   7   9       59.75       76.11     21.66 o 
   6   7   9        5.08       12.81     19.98 o 
   7   7   9       31.66       13.25     19.87 o 
   8   7   9       37.43       46.88     19.79 o 
   9   7   9        7.18        6.02     19.27 o 
  10   7   9        0.03       24.05     15.46 o 
  11   7   9        8.40       17.86     19.11 o 
 -13   8   9        2.90       11.80     23.60 o 
 -12   8   9        0.14        2.18     23.81 o 
 -11   8   9       32.89       48.16     23.09 o 
 -10   8   9       60.92      106.63     26.83 o 
  -9   8   9        0.11        5.92     21.70 o 
  -8   8   9       68.97       55.68     21.41 o 
  -7   8   9       37.18      103.51     22.83 o 
  -6   8   9       14.75       23.06     21.77 o 
  -5   8   9        0.16        1.69     19.30 o 
  -4   8   9       17.53        4.99     23.10 o 
  -3   8   9        0.49       11.28     19.69 o 
  -2   8   9       48.23       54.08     23.27 o 
  -1   8   9      523.91      565.23     39.16 o 
   0   8   9      475.80      459.63     25.52 o 
   1   8   9        8.00       13.43     19.73 o 
   2   8   9      262.90      288.52     29.51 o 
   3   8   9      102.08       39.78     18.17 o 
   4   8   9        6.51       22.69     22.69 o 
   5   8   9      219.28      125.27     26.59 o 
   6   8   9        1.78       11.94     21.16 o 
   7   8   9       50.89       54.55     21.86 o 
   8   8   9       42.13       42.75     24.63 o 
   9   8   9        1.12       10.13     18.75 o 
 -11   9   9       28.69       28.52     22.94 o 
 -10   9   9       31.79        4.24     24.22 o 
  -9   9   9       17.57       12.44     22.83 o 
  -8   9   9       38.89       40.69     24.66 o 
  -7   9   9       65.74       51.48     25.32 o 
  -6   9   9       33.30       45.98     24.31 o 
  -5   9   9       25.63       20.31     24.34 o 
  -4   9   9       37.88       32.29     21.39 o 
  -3   9   9       70.54       96.86     23.77 o 
  -2   9   9       92.84       94.84     24.98 o 
  -1   9   9        0.06       14.29     22.83 o 
   0   9   9        5.11       33.36     20.91 o 
   1   9   9       99.76       95.20     26.03 o 
   2   9   9        4.59       19.27     24.60 o 
   3   9   9       28.51       45.18     19.10 o 
   4   9   9       18.31       12.04     22.05 o 
   5   9   9       20.61       45.05     23.93 o 
   6   9   9        0.32       29.03     21.18 o 
   7   9   9        6.27        6.46     15.13 o 
  -7  10   9       15.56       42.35     21.28 o 
  -6  10   9        0.35       13.72     20.40 o 
  -5  10   9      195.15      169.60     28.24 o 
  -4  10   9        3.99        1.82     23.29 o 
  -3  10   9       97.47       74.12     26.04 o 
  -2  10   9       37.81       29.77     24.07 o 
  -1  10   9       62.64       75.80     22.17 o 
   0  10   9       21.94       41.74     16.56 o 
   1  10   9       39.28       19.81     23.06 o 
   2  10   9       33.50       14.14     20.45 o 
   3  10   9        0.64       12.36     19.39 o 
   4  10   9        0.17       24.91     16.86 o 
 -19   0  10       29.36       38.42     16.52 o 
 -18   0  10        4.20        6.42     23.01 o 
 -17   0  10       24.93        8.31     23.20 o 
 -16   0  10       49.24       29.94     24.05 o 
 -15   0  10       63.05       88.03     23.63 o 
 -14   0  10       25.69       34.84     21.05 o 
 -13   0  10        0.37        3.28     17.77 o 
 -12   0  10       29.65       10.22     19.29 o 
 -11   0  10      164.42      108.09     17.93 o 
 -10   0  10      124.72      103.65     18.41 o 
  -9   0  10        0.00       12.81     11.46 o 
  -8   0  10     1133.25     1377.26     40.51 o 
  -7   0  10      840.52      896.49     31.78 o 
  -6   0  10       80.66       95.68     12.91 o 
  -5   0  10     1173.75     1171.81     33.21 o 
  -4   0  10     4246.88     4892.29     61.28 o 
  -3   0  10     2280.20     2148.80     41.89 o 
  -2   0  10     8450.45     8403.90     77.42 o 
  -1   0  10     1211.18     1579.69     36.46 o 
   0   0  10      391.36      437.10     36.43 o 
   1   0  10       21.97        4.72      8.99 o 
   2   0  10        0.55        8.49      9.62 o 
   3   0  10      826.41      863.76     32.02 o 
   4   0  10     2397.43     2548.09     54.78 o 
   5   0  10      419.88      343.82     22.42 o 
   6   0  10       23.78       15.71     14.65 o 
   7   0  10      141.24      138.54     16.58 o 
   8   0  10      149.54      115.55     19.92 o 
   9   0  10       11.37        5.40     15.25 o 
  10   0  10      168.55      167.14     23.56 o 
  11   0  10       46.77       52.34     16.27 o 
  12   0  10       47.20       43.19     19.17 o 
  13   0  10       33.25        4.50     18.62 o 
  14   0  10       30.97       11.93     16.76 o 
 -18   1  10       11.00       21.63     26.24 o 
 -17   1  10       52.08       44.59     23.07 o 
 -16   1  10       58.07       42.82     27.17 o 
 -15   1  10       34.59       28.71     24.94 o 
 -14   1  10      151.26      121.23     24.48 o 
 -13   1  10      394.33      405.21     33.32 o 
 -12   1  10      110.76      151.21     22.01 o 
 -11   1  10      504.84      493.62     34.92 o 
 -10   1  10       18.55       19.69     13.43 o 
  -9   1  10       95.58       95.70     17.18 o 
  -8   1  10       20.99       14.02     12.22 o 
  -7   1  10      206.22      218.19     18.11 o 
  -6   1  10       84.58       76.10     13.89 o 
  -5   1  10      102.41      104.72     12.38 o 
  -4   1  10     7844.82     8740.39     82.59 o 
  -3   1  10     1579.76     1403.93     35.08 o 
  -2   1  10      874.12      962.33     28.15 o 
  -1   1  10        2.14       15.15      8.19 o 
   0   1  10     6729.25     6687.15     51.18 o 
   1   1  10     1705.04     1658.65     40.59 o 
   2   1  10     1381.10     1488.24     40.26 o 
   3   1  10     1484.75     1271.31     38.92 o 
   4   1  10       22.13       25.95     12.32 o 
   5   1  10       38.28       21.57     12.20 o 
   6   1  10      134.00      138.56     19.55 o 
   7   1  10       51.01       43.64     15.82 o 
   8   1  10      462.86      433.03     29.84 o 
   9   1  10       94.70       67.25     17.56 o 
  10   1  10      108.86      154.17     18.43 o 
  11   1  10      100.22       66.78     20.12 o 
  12   1  10        6.77       13.96     15.86 o 
  13   1  10        3.55       20.18     16.66 o 
  14   1  10       24.71       39.98     14.35 o 
 -18   2  10        5.88        0.00     23.25 o 
 -17   2  10        0.28        2.24     23.75 o 
 -16   2  10       64.95       90.42     22.61 o 
 -15   2  10       19.08        4.06     23.16 o 
 -14   2  10      171.20      180.52     28.28 o 
 -13   2  10       10.45        3.40     19.86 o 
 -12   2  10       21.74       12.54     19.05 o 
 -11   2  10      195.26      240.12     24.13 o 
 -10   2  10       30.01       32.81     17.23 o 
  -9   2  10      202.63      205.21     22.57 o 
  -8   2  10       72.95       84.05     15.12 o 
  -7   2  10       20.64        4.95     11.92 o 
  -6   2  10     1887.86     1989.22     47.19 o 
  -5   2  10     1819.84     1879.91     43.18 o 
  -4   2  10     2326.94     2546.90     47.64 o 
  -3   2  10     1129.23     1032.24     31.28 o 
  -2   2  10     7662.66     7961.27     79.13 o 
  -1   2  10     3828.81     3934.11     56.83 o 
   0   2  10     1209.95     1147.43     57.85 o 
   1   2  10      419.32      492.60     22.35 o 
   2   2  10        0.28       10.61     11.25 o 
   3   2  10      117.37       77.65     13.19 o 
   4   2  10       44.21       23.36     14.32 o 
   5   2  10       63.96       85.78     14.03 o 
   6   2  10      132.64      107.35     17.45 o 
   7   2  10       38.93       70.62     16.30 o 
   8   2  10       35.69       29.71     18.88 o 
   9   2  10       29.80       19.33     19.33 o 
  10   2  10      147.31      162.71     23.30 o 
  11   2  10       99.98      111.70     22.72 o 
  12   2  10        1.45       30.86     12.70 o 
  13   2  10        0.06        9.80     15.84 o 
  14   2  10        2.22       17.24     17.24 o 
 -18   3  10        0.43       20.66     18.12 o 
 -17   3  10        0.48        4.49     22.68 o 
 -16   3  10        3.15        8.68     21.36 o 
 -15   3  10       19.16       26.55     26.55 o 
 -14   3  10       56.92       55.10     27.92 o 
 -13   3  10       29.66       29.27     23.61 o 
 -12   3  10      125.11      131.65     27.71 o 
 -11   3  10       53.49       60.49     20.16 o 
 -10   3  10       85.30       76.45     21.09 o 
  -9   3  10      318.83      328.00     28.27 o 
  -8   3  10       15.76       22.40     14.54 o 
  -7   3  10       46.37       51.70     14.21 o 
  -6   3  10       23.19       42.51     13.87 o 
  -5   3  10      914.59     1022.33     35.93 o 
  -4   3  10      698.20      727.77     29.09 o 
  -3   3  10       53.63       23.25     12.04 o 
  -2   3  10      121.80      120.01     14.59 o 
  -1   3  10     1534.73     1602.66     40.73 o 
   0   3  10       46.96       20.10      7.22 o 
   1   3  10      520.06      597.98     26.57 o 
   2   3  10      268.93      249.87     18.98 o 
   3   3  10     1040.69     1083.08     38.21 o 
   4   3  10       26.87       49.76     14.18 o 
   5   3  10      127.72      155.41     18.57 o 
   6   3  10       85.24       72.35     15.14 o 
   7   3  10       67.73       82.30     19.57 o 
   8   3  10        3.96        7.69     17.38 o 
   9   3  10       25.27       28.80     16.31 o 
  10   3  10      117.21      128.96     24.66 o 
  11   3  10        0.76       10.13     16.63 o 
  12   3  10       13.68       20.90     20.90 o 
  13   3  10        5.31        5.09     16.27 o 
  14   3  10        0.12        1.63     15.15 o 
 -17   4  10       12.11        2.23     24.48 o 
 -16   4  10        0.03        0.00     21.76 o 
 -15   4  10       36.72       42.06     24.17 o 
 -14   4  10       44.22       35.72     22.18 o 
 -13   4  10       10.91       33.50     21.34 o 
 -12   4  10       28.99       51.04     23.54 o 
 -11   4  10      373.28      350.67     31.68 o 
 -10   4  10      219.78      268.43     27.36 o 
  -9   4  10        7.18        5.70     15.91 o 
  -8   4  10      127.28      118.83     19.02 o 
  -7   4  10      655.17      669.57     33.72 o 
  -6   4  10      838.52      770.11     34.19 o 
  -5   4  10      140.42      126.11     18.11 o 
  -4   4  10     1597.00     1632.79     45.05 o 
  -3   4  10       22.28        5.83     13.11 o 
  -2   4  10       83.59       76.25     13.39 o 
  -1   4  10       56.48       28.33     14.57 o 
   0   4  10      262.46      249.70     13.75 o 
   1   4  10      418.08      435.48     25.62 o 
   2   4  10      920.80     1074.99     38.30 o 
   3   4  10       91.38       99.83     15.92 o 
   4   4  10        2.66        3.71     13.10 o 
   5   4  10        2.68        2.64     13.68 o 
   6   4  10       49.57       70.77     17.08 o 
   7   4  10      434.28      371.18     33.65 o 
   8   4  10       22.89       36.11     19.47 o 
   9   4  10        0.09        1.71     18.42 o 
  10   4  10        9.28       12.63     17.60 o 
  11   4  10        0.56       16.57     17.75 o 
  12   4  10        1.67       31.32     16.22 o 
  13   4  10        0.00        8.90     15.49 o 
 -16   5  10       50.33       50.10     30.79 o 
 -15   5  10        1.34       25.57     23.43 o 
 -14   5  10       11.96       35.73     20.06 o 
 -13   5  10       21.50       19.05     24.50 o 
 -12   5  10        1.19       11.89     21.05 o 
 -11   5  10      182.61      191.23     29.25 o 
 -10   5  10      205.60      173.72     26.16 o 
  -9   5  10       29.16       33.02     22.09 o 
  -8   5  10      393.13      403.89     30.87 o 
  -7   5  10      110.37       92.20     17.90 o 
  -6   5  10       24.34        6.42     15.72 o 
  -5   5  10      175.69      160.45     20.61 o 
  -4   5  10      409.37      446.10     27.05 o 
  -3   5  10       34.79       35.64     16.57 o 
  -2   5  10       31.37       26.34     12.23 o 
  -1   5  10       30.59       37.42     14.89 o 
   0   5  10      225.66      234.53     16.31 o 
   1   5  10      138.02      182.01     18.07 o 
   2   5  10      560.98      540.12     31.57 o 
   3   5  10      111.94      105.02     17.75 o 
   4   5  10       37.98       32.22     18.63 o 
   5   5  10       13.21        7.51     17.46 o 
   6   5  10       58.09       77.44     20.58 o 
   7   5  10      431.02      406.17     33.87 o 
   8   5  10       15.98       26.43     16.46 o 
   9   5  10       19.47       36.52     16.89 o 
  10   5  10       19.12       41.26     18.30 o 
  11   5  10       13.31       43.79     19.68 o 
  12   5  10        2.23        9.55     19.81 o 
 -16   6  10       27.22       44.16     24.06 o 
 -15   6  10        8.35       19.22     27.56 o 
 -14   6  10        8.01       32.72     20.05 o 
 -13   6  10        0.05        8.98     17.95 o 
 -12   6  10       17.27       17.05     22.18 o 
 -11   6  10       27.21       31.75     25.69 o 
 -10   6  10      326.09      379.92     32.80 o 
  -9   6  10       71.03       69.62     23.99 o 
  -8   6  10      297.46      295.69     31.11 o 
  -7   6  10      617.45      614.96     39.07 o 
  -6   6  10      144.47      153.12     22.16 o 
  -5   6  10      618.47      529.47     34.82 o 
  -4   6  10      375.71      392.96     28.65 o 
  -3   6  10       30.60       39.78     15.16 o 
  -2   6  10     1325.86     1178.16     43.15 o 
  -1   6  10      134.30      133.83     20.82 o 
   0   6  10        9.94        8.64     11.00 o 
   1   6  10      120.66      144.76     19.50 o 
   2   6  10      771.60      617.64     17.62 o 
   3   6  10       29.66       63.98     18.93 o 
   4   6  10       77.51       87.82     19.32 o 
   5   6  10        0.32        8.15     17.63 o 
   6   6  10       15.62        8.77     22.18 o 
   7   6  10      231.56      264.33     28.22 o 
   8   6  10       28.90       31.86     19.33 o 
   9   6  10       16.29       11.52     18.91 o 
  10   6  10        0.02        5.89     17.68 o 
  11   6  10        2.40       13.67     19.59 o 
 -14   7  10        0.74       14.52     23.59 o 
 -13   7  10       14.74       18.80     23.21 o 
 -12   7  10       32.29       11.25     25.53 o 
 -11   7  10        0.35       23.42     20.61 o 
 -10   7  10       19.60       18.11     21.14 o 
  -9   7  10      133.16      195.18     26.37 o 
  -8   7  10       33.68       30.52     21.03 o 
  -7   7  10      360.07      332.21     33.01 o 
  -6   7  10      274.13      343.42     31.41 o 
  -5   7  10       74.05       56.20     22.05 o 
  -4   7  10      535.66      587.74     36.53 o 
  -3   7  10       82.41       66.17     20.52 o 
  -2   7  10      256.22      264.64     29.52 o 
  -1   7  10      442.46      450.86     33.72 o 
   0   7  10       14.14        8.62     35.89 o 
   1   7  10        0.10       19.96     19.96 o 
   2   7  10       61.71       51.36     21.93 o 
   3   7  10      345.25      303.28     28.42 o 
   4   7  10      520.16      464.82     37.48 o 
   5   7  10      116.54       85.48     25.45 o 
   6   7  10        0.01        3.66     19.38 o 
   7   7  10        5.19        7.82     20.27 o 
   8   7  10        5.46        9.85     21.12 o 
   9   7  10        6.02       16.11     22.80 o 
  10   7  10       10.97        5.94     19.31 o 
 -13   8  10       34.47        7.09     26.85 o 
 -12   8  10        2.65       16.17     23.16 o 
 -11   8  10        4.14       35.41     21.34 o 
 -10   8  10        0.60       10.56     22.65 o 
  -9   8  10      161.31      164.00     27.38 o 
  -8   8  10       65.95       71.84     26.57 o 
  -7   8  10       14.32       20.53     19.88 o 
  -6   8  10        0.07       16.24     21.80 o 
  -5   8  10      266.43      256.12     30.09 o 
  -4   8  10      264.56      313.67     34.60 o 
  -3   8  10      211.58      187.42     23.37 o 
  -2   8  10     1370.55     1331.28     56.01 o 
  -1   8  10      145.41      148.69     27.52 o 
   0   8  10       30.64       43.58     14.96 o 
   1   8  10      291.51      232.96     20.13 o 
   2   8  10       14.45        5.30     20.33 o 
   3   8  10       50.45       48.32     23.42 o 
   4   8  10        2.21       22.96     20.41 o 
   5   8  10        1.49       31.60     19.17 o 
   6   8  10       17.47        4.14     22.76 o 
   7   8  10       36.98       42.81     21.51 o 
   8   8  10       10.44       22.58     22.38 o 
 -10   9  10       25.05       30.18     21.93 o 
  -9   9  10       25.28       43.99     22.71 o 
  -8   9  10       44.28        8.13     25.64 o 
  -7   9  10       37.81       43.49     23.17 o 
  -6   9  10        1.42       19.15     23.18 o 
  -5   9  10      186.04      211.78     29.06 o 
  -4   9  10       12.72       23.82     23.82 o 
  -3   9  10       18.05       14.29     21.16 o 
  -2   9  10       24.43       46.57     21.62 o 
  -1   9  10      305.33      334.00     33.70 o 
   0   9  10       46.66       43.19     15.83 o 
   1   9  10       96.09       57.11     22.48 o 
   2   9  10        4.09        5.91     19.96 o 
   3   9  10       52.35       82.05     21.18 o 
   4   9  10        9.64       10.30     23.42 o 
   5   9  10        2.51       12.49     18.24 o 
   6   9  10       32.25       37.56     22.35 o 
  -7  10  10        5.53        8.04     22.14 o 
  -6  10  10      105.29       41.00     19.50 o 
  -5  10  10      125.33      133.76     28.24 o 
  -4  10  10       45.94       47.09     25.79 o 
  -3  10  10        2.42        3.80     22.64 o 
  -2  10  10        8.73       20.85     23.94 o 
  -1  10  10       81.96      115.34     24.07 o 
   0  10  10        4.32       14.93     14.93 o 
   1  10  10      113.88      104.38     27.75 o 
   2  10  10       54.39       22.48     19.27 o 
   3  10  10        7.28       27.01     19.68 o 
 -18   1  11        0.00       27.13     27.13 o 
 -17   1  11      140.18      130.19     26.17 o 
 -16   1  11       74.55       49.19     25.51 o 
 -15   1  11       16.98       83.12     22.31 o 
 -14   1  11        9.34       37.94     16.84 o 
 -13   1  11       10.63       33.26     14.25 o 
 -12   1  11        2.58        4.49     16.55 o 
 -11   1  11        0.07        2.81     15.95 o 
 -10   1  11      462.80      467.98     29.93 o 
  -9   1  11       32.69       64.71     15.84 o 
  -8   1  11      240.06      289.24     22.46 o 
  -7   1  11      105.73      146.99     15.69 o 
  -6   1  11      239.40      276.01     22.55 o 
  -5   1  11     4068.24     4525.89     63.80 o 
  -4   1  11      361.19      355.22     20.61 o 
  -3   1  11       34.41       39.28     12.74 o 
  -2   1  11      908.89      871.79     29.79 o 
  -1   1  11        1.25        9.11     10.38 o 
   0   1  11      761.31      633.32    413.46 o 
   1   1  11      398.62      348.65     11.50 o 
   2   1  11      321.98      345.79     22.02 o 
   3   1  11      186.53      133.88     10.67 o 
   4   1  11      705.80      808.15     33.13 o 
   5   1  11      102.77       86.98     17.92 o 
   6   1  11       69.62       72.09     16.78 o 
   7   1  11       19.68       29.09     13.27 o 
   8   1  11        3.08       32.00     14.35 o 
   9   1  11      102.67       84.81     21.80 o 
  10   1  11       70.83       92.61     18.60 o 
  11   1  11        0.96       14.02     15.47 o 
  12   1  11       24.97        1.51     20.38 o 
  13   1  11       62.76       54.99     15.39 o 
  14   1  11        5.59       10.70     16.05 o 
 -18   2  11       10.29       24.62     20.37 o 
 -17   2  11        2.86        8.75     25.61 o 
 -16   2  11        4.94       12.83     22.18 o 
 -15   2  11       53.97       55.04     27.25 o 
 -14   2  11      123.45       94.30     24.90 o 
 -13   2  11      116.41       69.83     22.55 o 
 -12   2  11       50.85       69.08     20.52 o 
 -11   2  11       88.64      123.82     22.52 o 
 -10   2  11      160.68      118.62     20.61 o 
  -9   2  11      248.59      245.01     22.19 o 
  -8   2  11      600.25      524.46     29.66 o 
  -7   2  11        1.17        2.03     10.85 o 
  -6   2  11       47.78       51.37     13.72 o 
  -5   2  11       39.44       14.10     11.29 o 
  -4   2  11       66.25       34.28     12.99 o 
  -3   2  11      302.30      251.61     20.14 o 
  -2   2  11     9009.16     9687.62     91.08 o 
  -1   2  11       92.59       59.72     13.06 o 
   0   2  11      281.10      220.65     12.73 o 
   1   2  11        4.83       12.41     10.32 o 
   2   2  11       14.19       17.32     10.27 o 
   3   2  11        9.18       19.81     11.10 o 
   4   2  11      192.00      188.98     19.94 o 
   5   2  11       15.10       49.51     14.04 o 
   6   2  11      233.14      267.05     24.05 o 
   7   2  11        5.49       25.35     14.95 o 
   8   2  11        1.06       20.04     20.04 o 
   9   2  11       28.28       32.39     18.33 o 
  10   2  11       11.24        1.55     16.95 o 
  11   2  11       33.06       29.47     21.19 o 
  12   2  11        1.02       18.05     13.92 o 
  13   2  11        0.42       12.95     16.59 o 
  14   2  11        0.74       14.97     14.97 o 
 -18   3  11        8.92       27.79     22.70 o 
 -17   3  11        4.93       20.53     23.47 o 
 -16   3  11        3.45       42.15     19.07 o 
 -15   3  11        0.01        2.17     22.02 o 
 -14   3  11      256.84      219.42     32.15 o 
 -13   3  11      346.99      340.54     34.03 o 
 -12   3  11       36.75       30.98     20.66 o 
 -11   3  11       98.63       95.07     18.29 o 
 -10   3  11       62.19       62.57     17.80 o 
  -9   3  11      215.50      209.69     21.54 o 
  -8   3  11      101.19      131.10     15.78 o 
  -7   3  11       79.14       65.34     14.98 o 
  -6   3  11     2207.78     2193.11     53.39 o 
  -5   3  11      174.79      155.86     18.18 o 
  -4   3  11       11.93       21.22     13.36 o 
  -3   3  11       87.34       99.25     15.68 o 
  -2   3  11      106.73      101.58     14.70 o 
  -1   3  11      663.72      609.10     27.63 o 
   0   3  11       82.58       76.91      9.74 o 
   1   3  11       69.12       61.06     11.92 o 
   2   3  11      168.91      181.24     19.73 o 
   3   3  11     2040.83     1947.59     51.78 o 
   4   3  11        1.65       10.95     12.70 o 
   5   3  11       49.22       79.92     17.05 o 
   6   3  11       44.86       32.48     16.91 o 
   7   3  11      162.82      189.22     24.81 o 
   8   3  11      173.13      154.21     23.55 o 
   9   3  11       35.59        6.67     20.03 o 
  10   3  11      162.89      106.82     25.41 o 
  11   3  11        3.96       22.42     17.00 o 
  12   3  11       53.69       42.83     19.77 o 
  13   3  11        2.31        5.07     17.26 o 
 -17   4  11        8.08        7.16     19.70 o 
 -16   4  11        0.00       20.92     19.27 o 
 -15   4  11        0.28       24.99     24.99 o 
 -14   4  11        4.72       34.10     21.99 o 
 -13   4  11       41.42       23.89     21.91 o 
 -12   4  11        7.82       35.29     21.37 o 
 -11   4  11        0.01       13.80     21.45 o 
 -10   4  11       44.56       49.32     21.15 o 
  -9   4  11       91.75       54.38     17.65 o 
  -8   4  11      257.63      313.88     26.35 o 
  -7   4  11        0.23       10.01     13.87 o 
  -6   4  11      122.63      110.71     17.75 o 
  -5   4  11       75.58       92.15     14.75 o 
  -4   4  11       79.10      114.17     17.43 o 
  -3   4  11      204.12      186.79     19.05 o 
  -2   4  11     4216.31     4851.81     73.62 o 
  -1   4  11      421.11      471.11     25.84 o 
   0   4  11      217.55      213.28     31.76 o 
   1   4  11       24.41       37.13     12.80 o 
   2   4  11       26.51       34.69     13.83 o 
   3   4  11        8.22       19.66     12.74 o 
   4   4  11      171.51      153.19     20.80 o 
   5   4  11        5.34       45.26     14.79 o 
   6   4  11       23.39       34.74     15.72 o 
   7   4  11      171.80      170.79     25.09 o 
   8   4  11       35.74       67.87     18.43 o 
   9   4  11        4.62        8.88     15.63 o 
  10   4  11        2.36        1.82     16.24 o 
  11   4  11       11.90        1.92     18.24 o 
  12   4  11        4.19       14.75     17.59 o 
  13   4  11        8.27       24.38     14.31 o 
 -16   5  11        1.65       36.26     21.72 o 
 -15   5  11       39.45       68.15     28.08 o 
 -14   5  11        2.90        4.43     21.85 o 
 -13   5  11       26.77        8.43     24.07 o 
 -12   5  11       45.39       11.93     26.07 o 
 -11   5  11       20.33       31.80     17.75 o 
 -10   5  11        4.37       22.61     17.74 o 
  -9   5  11      185.12      192.43     25.75 o 
  -8   5  11      394.61      320.03     29.37 o 
  -7   5  11      149.19      177.91     21.84 o 
  -6   5  11      173.63      179.12     22.22 o 
  -5   5  11      412.58      434.21     27.84 o 
  -4   5  11      429.78      432.43     29.47 o 
  -3   5  11      353.02      389.24     27.36 o 
  -2   5  11      155.79      125.49     17.72 o 
  -1   5  11       44.13       19.76     15.61 o 
   0   5  11      212.82      248.82     33.14 o 
   1   5  11      111.92      107.99     16.70 o 
   2   5  11      278.99      246.32     23.56 o 
   3   5  11       90.77       99.41     18.44 o 
   4   5  11      111.24      169.95     22.81 o 
   5   5  11       92.76      107.15     22.93 o 
   6   5  11       61.35      111.86     20.71 o 
   7   5  11       49.96       67.40     20.94 o 
   8   5  11       17.90        3.64     20.98 o 
   9   5  11       41.40       42.96     20.76 o 
  10   5  11        8.72       45.70     16.09 o 
  11   5  11        5.05       53.75     16.11 o 
  12   5  11        2.75        7.62     17.69 o 
 -15   6  11        1.24       14.63     23.24 o 
 -14   6  11       31.73        7.18     27.53 o 
 -13   6  11        3.24       15.80     19.44 o 
 -12   6  11        9.53        2.19     20.99 o 
 -11   6  11        2.19       25.01     25.01 o 
 -10   6  11      210.97      233.40     29.99 o 
  -9   6  11        8.16        7.07     20.75 o 
  -8   6  11       37.49       79.92     22.64 o 
  -7   6  11      543.90      572.06     38.00 o 
  -6   6  11      195.63      187.09     24.60 o 
  -5   6  11     1005.41     1114.59     46.10 o 
  -4   6  11       35.37       45.10     17.31 o 
  -3   6  11      194.39      178.95     22.76 o 
  -2   6  11      162.48      166.68     20.92 o 
  -1   6  11      108.64       98.67     19.02 o 
   0   6  11      216.22      188.21     77.95 o 
   1   6  11      826.79      733.23     40.62 o 
   2   6  11        8.53        0.00     16.58 o 
   3   6  11      276.71      230.83     29.81 o 
   4   6  11      133.46      131.86     22.78 o 
   5   6  11       73.48       15.35     18.42 o 
   6   6  11       48.10       93.03     20.92 o 
   7   6  11        3.52        7.51     18.45 o 
   8   6  11        6.35       38.27     17.14 o 
   9   6  11       14.28        9.87     23.36 o 
  10   6  11       30.40       17.78     21.80 o 
  11   6  11        1.88       33.23     17.15 o 
 -14   7  11       32.74       29.30     28.61 o 
 -13   7  11        0.77       14.16     24.61 o 
 -12   7  11       10.12        0.00     23.43 o 
 -11   7  11        8.25       12.87     22.95 o 
 -10   7  11        0.07       24.38     24.38 o 
  -9   7  11       57.02        5.74     23.39 o 
  -8   7  11        0.58       12.87     19.65 o 
  -7   7  11       20.74       36.46     20.68 o 
  -6   7  11      117.50      154.39     26.90 o 
  -5   7  11      245.78      272.45     27.96 o 
  -4   7  11       18.95       13.96     20.52 o 
  -3   7  11      386.03      405.40     33.05 o 
  -2   7  11       65.06       85.75     22.90 o 
  -1   7  11       44.38       63.61     23.57 o 
   0   7  11        5.21       15.07     13.07 o 
   1   7  11      143.72      155.48     26.12 o 
   2   7  11        3.86       11.59     16.96 o 
   3   7  11        3.23       34.59     17.72 o 
   4   7  11       13.52       35.96     16.68 o 
   5   7  11        7.94        1.93     19.41 o 
   6   7  11      132.57      123.43     28.31 o 
   7   7  11        9.45       43.46     20.38 o 
   8   7  11       16.33       36.16     19.69 o 
   9   7  11        8.89       14.17     18.01 o 
 -12   8  11        0.59       11.55     20.26 o 
 -11   8  11        1.87       11.18     21.93 o 
 -10   8  11       64.78       68.37     19.06 o 
  -9   8  11        0.73        6.10     23.32 o 
  -8   8  11       44.11       92.14     21.85 o 
  -7   8  11       23.03       20.78     25.27 o 
  -6   8  11       37.62       25.37     23.27 o 
  -5   8  11      124.29      157.85     28.57 o 
  -4   8  11      129.52      121.25     25.73 o 
  -3   8  11        1.11       21.86     23.69 o 
  -2   8  11        9.91        5.11     22.03 o 
  -1   8  11       11.35       38.97     22.77 o 
   0   8  11       14.41       47.07     31.97 o 
   1   8  11      155.44      136.17     18.82 o 
   2   8  11       21.60        9.27     18.74 o 
   3   8  11       33.11       24.72     20.28 o 
   4   8  11        0.01        0.00     19.79 o 
   5   8  11       11.56       18.09     22.66 o 
   6   8  11        0.52       24.01     24.01 o 
   7   8  11        3.01        1.97     20.67 o 
   8   8  11        0.11       22.75     18.04 o 
 -10   9  11       11.19       23.55     23.55 o 
  -9   9  11       21.33        8.42     23.48 o 
  -8   9  11       32.01       46.99     25.90 o 
  -7   9  11       28.56       15.81     24.41 o 
  -6   9  11      142.62      100.02     31.75 o 
  -5   9  11      102.68       48.52     26.53 o 
  -4   9  11        1.40       32.95     21.06 o 
  -3   9  11        0.88       18.09     22.38 o 
  -2   9  11       10.78        1.75     21.89 o 
  -1   9  11       18.93        3.75     23.26 o 
   0   9  11        4.74        9.24     14.19 o 
   1   9  11       26.53       21.29     21.69 o 
   2   9  11        0.67       13.91     19.35 o 
   3   9  11      140.05      150.18     26.94 o 
   4   9  11       11.09        8.34     21.67 o 
   5   9  11        0.21       22.19     22.19 o 
  -6  10  11        2.09        1.96     21.25 o 
  -5  10  11        1.37        9.62     20.29 o 
  -4  10  11       68.25       54.84     23.50 o 
  -3  10  11        3.89       22.03     22.03 o 
  -2  10  11      173.56      152.70     28.23 o 
  -1  10  11       34.51       34.97     22.34 o 
   0  10  11       41.52        4.43     30.71 o 
   1  10  11        2.86       40.57     16.75 o 
   2  10  11        0.00        8.17     19.32 o 
 -18   0  12       38.28       19.34     24.89 o 
 -17   0  12       16.56        4.12     21.23 o 
 -16   0  12        8.86        4.04     19.94 o 
 -15   0  12       17.16       30.17     24.69 o 
 -14   0  12      429.59      400.38     34.16 o 
 -13   0  12        6.90       26.11     17.79 o 
 -12   0  12       10.72        8.98     16.57 o 
 -11   0  12       18.46        2.73     16.67 o 
 -10   0  12     1025.19      967.64     41.67 o 
  -9   0  12      319.76      297.69     24.24 o 
  -8   0  12     2175.87     2220.64     53.88 o 
  -7   0  12      388.45      324.37     22.96 o 
  -6   0  12       22.78       36.98     11.60 o 
  -5   0  12      256.83      194.92     16.70 o 
  -4   0  12     1988.97     1843.62     43.30 o 
  -3   0  12      533.09      440.32      9.77 o 
  -2   0  12       64.24       64.78     12.27 o 
  -1   0  12     2872.10     2864.50     53.92 o 
   0   0  12      608.00      577.83     18.57 o 
   1   0  12        8.14       10.77     10.77 o 
   2   0  12       35.56       36.28     12.09 o 
   3   0  12       25.86       38.43      9.11 o 
   4   0  12     1191.19     1183.11     42.29 o 
   5   0  12      659.81      664.78     34.22 o 
   6   0  12       36.31       10.11     17.25 o 
   7   0  12        1.56       17.40     12.69 o 
   8   0  12       46.93        8.51     18.62 o 
   9   0  12       46.47       65.83     18.45 o 
  10   0  12      474.28      452.91     30.61 o 
  11   0  12      151.40      119.48     23.22 o 
  12   0  12       42.22       15.40     17.47 o 
  13   0  12        7.56        7.56     14.25 o 
 -18   1  12        1.55       23.30     23.30 o 
 -17   1  12       72.66       79.43     23.67 o 
 -16   1  12       20.63        6.19     21.09 o 
 -15   1  12       13.28       13.57     20.84 o 
 -14   1  12       90.08      151.38     21.30 o 
 -13   1  12       57.67       60.92     19.43 o 
 -12   1  12      225.20      216.42     28.35 o 
 -11   1  12      289.79      321.91     26.52 o 
 -10   1  12      521.73      492.27     30.69 o 
  -9   1  12       18.75        2.30     17.50 o 
  -8   1  12      149.17      147.52     18.21 o 
  -7   1  12      280.14      261.53     19.79 o 
  -6   1  12       87.08       63.88     12.64 o 
  -5   1  12      759.92      735.62     29.51 o 
  -4   1  12     1181.73     1115.43     36.03 o 
  -3   1  12     4705.59     5475.53     70.28 o 
  -2   1  12     1978.21     2107.67     46.17 o 
  -1   1  12      111.25      124.50     14.95 o 
   0   1  12      255.16      263.84     14.45 o 
   1   1  12       27.87       18.23     10.45 o 
   2   1  12       25.82       26.60     12.52 o 
   3   1  12      235.25      191.45     13.61 o 
   4   1  12      132.75      135.44     18.62 o 
   5   1  12       31.88       52.14     14.02 o 
   6   1  12      610.44      666.65     35.10 o 
   7   1  12       12.67        9.68     15.99 o 
   8   1  12       38.59        4.49     18.77 o 
   9   1  12      224.24      293.68     24.54 o 
  10   1  12       56.82       15.72     19.45 o 
  11   1  12       40.95       22.39     19.74 o 
  12   1  12       63.99       56.05     17.04 o 
  13   1  12        7.30       15.74     14.85 o 
 -18   2  12        2.37       11.27     23.59 o 
 -17   2  12        0.00        4.49     23.37 o 
 -16   2  12       98.02       79.35     26.37 o 
 -15   2  12      168.41      199.70     30.82 o 
 -14   2  12        4.66        7.73     21.28 o 
 -13   2  12       40.77       44.41     19.65 o 
 -12   2  12       31.65       49.35     19.35 o 
 -11   2  12      327.42      321.37     29.30 o 
 -10   2  12       22.88       20.92     14.97 o 
  -9   2  12        3.00        3.76     13.83 o 
  -8   2  12        8.43       11.78     14.54 o 
  -7   2  12      562.97      472.96     27.47 o 
  -6   2  12      163.18      187.18     16.25 o 
  -5   2  12      627.82      687.77     30.33 o 
  -4   2  12     1455.17     1524.70     42.44 o 
  -3   2  12       10.81       28.96     11.20 o 
  -2   2  12      154.75      186.50     18.02 o 
  -1   2  12      969.57     1016.02     33.46 o 
   0   2  12      121.79      129.39     11.14 o 
   1   2  12        4.16        7.86     10.62 o 
   2   2  12       44.01       56.26     11.85 o 
   3   2  12       30.28       26.97     10.96 o 
   4   2  12      115.51      168.15     18.76 o 
   5   2  12       28.66       35.49     14.50 o 
   6   2  12       43.01       40.55     17.19 o 
   7   2  12      161.66      143.23     22.65 o 
   8   2  12      218.06      250.42     25.34 o 
   9   2  12       17.86       11.28     17.11 o 
  10   2  12       57.07       88.70     21.27 o 
  11   2  12       60.48       46.65     19.81 o 
  12   2  12        2.37       18.36     15.20 o 
  13   2  12       35.25        4.87     18.11 o 
 -18   3  12        1.75       22.78     22.78 o 
 -17   3  12        0.07       23.52     23.52 o 
 -16   3  12        9.08        4.48     20.76 o 
 -15   3  12        0.10       32.22     20.11 o 
 -14   3  12       28.03       16.22     21.14 o 
 -13   3  12        9.72        5.68     20.01 o 
 -12   3  12        1.42        1.72     20.21 o 
 -11   3  12      124.33      105.93     24.22 o 
 -10   3  12        0.20        4.59     15.47 o 
  -9   3  12       94.11       69.20     18.31 o 
  -8   3  12      121.87      158.58     19.82 o 
  -7   3  12      167.51      177.69     20.53 o 
  -6   3  12      122.48      133.48     18.50 o 
  -5   3  12      122.48      131.80     16.99 o 
  -4   3  12        0.68        9.83     11.11 o 
  -3   3  12      861.52      859.26     34.08 o 
  -2   3  12      370.71      408.10     23.56 o 
  -1   3  12       22.00       37.61     12.47 o 
   0   3  12      175.43      164.93     32.02 o 
   1   3  12      130.05      135.29     16.86 o 
   2   3  12      190.13      224.10     20.72 o 
   3   3  12       48.17       44.23     16.04 o 
   4   3  12        6.74       10.32     13.18 o 
   5   3  12       21.29       15.29     16.62 o 
   6   3  12       51.59       28.19     17.98 o 
   7   3  12        5.04        7.93     17.19 o 
   8   3  12       13.33        4.95     17.41 o 
   9   3  12       20.95       22.18     18.69 o 
  10   3  12       21.68       12.06     18.09 o 
  11   3  12        0.00        5.28     15.65 o 
  12   3  12       13.70       10.40     17.44 o 
  13   3  12        2.63        1.67     15.95 o 
 -17   4  12        0.52        2.47     24.72 o 
 -16   4  12       21.90       21.22     23.33 o 
 -15   4  12       24.02        0.00     24.80 o 
 -14   4  12       11.49       32.44     19.31 o 
 -13   4  12       80.21       89.30     23.95 o 
 -12   4  12      191.51      201.36     29.65 o 
 -11   4  12      453.40      415.13     35.61 o 
 -10   4  12      501.25      501.25     34.40 o 
  -9   4  12       29.56       21.32     16.76 o 
  -8   4  12      151.07      133.53     24.36 o 
  -7   4  12        2.06        6.63     15.32 o 
  -6   4  12        1.92        6.02     13.38 o 
  -5   4  12       86.59       86.75     15.04 o 
  -4   4  12      981.24      952.19     38.91 o 
  -3   4  12       79.22      102.54     16.21 o 
  -2   4  12      781.32      724.21     32.34 o 
  -1   4  12       79.81       84.30     14.79 o 
   0   4  12      586.56      618.20     59.06 o 
   1   4  12        0.07        1.27     11.19 o 
   2   4  12       95.98       89.83     17.97 o 
   3   4  12       74.96       54.83     16.90 o 
   4   4  12        0.01        7.01     15.34 o 
   5   4  12       50.34       17.85     19.40 o 
   6   4  12       56.13       57.07     20.05 o 
   7   4  12      384.64      365.10     34.50 o 
   8   4  12      184.87      201.78     25.06 o 
   9   4  12        3.31        0.00     18.89 o 
  10   4  12       22.01        7.34     18.44 o 
  11   4  12        3.89       11.17     18.24 o 
  12   4  12        5.51        3.71     15.00 o 
 -16   5  12        1.69       53.73     21.31 o 
 -15   5  12       25.68        9.62     26.45 o 
 -14   5  12        7.33       18.19     20.66 o 
 -13   5  12       20.30       23.86     23.62 o 
 -12   5  12      153.09      120.69     28.62 o 
 -11   5  12      433.66      444.46     39.78 o 
 -10   5  12       10.72       32.16     20.47 o 
  -9   5  12       11.21        6.69     21.53 o 
  -8   5  12      502.55      533.76     35.77 o 
  -7   5  12      148.90      175.73     22.37 o 
  -6   5  12       52.05       45.25     19.61 o 
  -5   5  12      296.71      290.26     25.29 o 
  -4   5  12       92.69      134.23     17.77 o 
  -3   5  12       31.49       20.90     15.00 o 
  -2   5  12       99.98      157.87     20.30 o 
  -1   5  12      205.92      248.82     22.38 o 
   0   5  12        0.29       13.73      9.36 o 
   1   5  12      215.25      243.67     22.71 o 
   2   5  12      415.52      313.38     28.14 o 
   3   5  12      274.52      339.31     28.67 o 
   4   5  12       34.80       27.60     18.83 o 
   5   5  12       40.27       35.57     18.00 o 
   6   5  12       22.77       23.82     17.49 o 
   7   5  12       79.00      103.55     22.22 o 
   8   5  12        0.03        5.48     20.01 o 
   9   5  12        8.09       15.25     16.26 o 
  10   5  12       28.65       61.69     21.86 o 
  11   5  12       23.68        5.79     19.71 o 
 -15   6  12       45.21       46.75     26.52 o 
 -14   6  12       43.22       28.73     29.93 o 
 -13   6  12        2.34       25.04     25.04 o 
 -12   6  12        0.38        8.78     22.95 o 
 -11   6  12       34.21       33.04     24.05 o 
 -10   6  12        6.50       23.04     23.04 o 
  -9   6  12       60.70       70.99     25.00 o 
  -8   6  12       98.98      136.55     23.33 o 
  -7   6  12       10.39        6.33     21.26 o 
  -6   6  12      419.11      436.20     34.32 o 
  -5   6  12      176.49      137.67     26.93 o 
  -4   6  12      716.20      768.01     40.14 o 
  -3   6  12      173.38      251.15     26.14 o 
  -2   6  12       15.42        4.19     16.76 o 
  -1   6  12       73.55      100.19     18.44 o 
   0   6  12      219.26      398.92    170.94 o 
   1   6  12       63.60       41.53     22.15 o 
   2   6  12       42.82       32.27     19.15 o 
   3   6  12       75.47       54.91     19.31 o 
   4   6  12       17.83        6.76     17.87 o 
   5   6  12      209.44      217.39     27.64 o 
   6   6  12        1.08        1.93     20.03 o 
   7   6  12       56.42       79.90     22.83 o 
   8   6  12       16.00        3.90     19.27 o 
   9   6  12       32.55       21.79     22.19 o 
  10   6  12       19.48        5.92     19.07 o 
 -14   7  12        0.43       22.22     21.32 o 
 -13   7  12        6.00       16.68     22.01 o 
 -12   7  12        0.51       27.36     22.44 o 
 -11   7  12       41.56       10.98     26.63 o 
 -10   7  12       25.47        0.00     22.01 o 
  -9   7  12       63.50       33.37     26.75 o 
  -8   7  12      307.44      321.45     34.86 o 
  -7   7  12       26.84       74.31     23.44 o 
  -6   7  12       81.63       86.50     24.77 o 
  -5   7  12      113.71      158.15     24.36 o 
  -4   7  12        0.20        1.68     19.80 o 
  -3   7  12        1.92       10.85     19.61 o 
  -2   7  12        6.70        3.12     19.33 o 
  -1   7  12      326.08      425.40     34.60 o 
   0   7  12      285.43      276.37     21.04 o 
   1   7  12       18.08       28.19     18.65 o 
   2   7  12       55.88       75.66     20.73 o 
   3   7  12        3.86       21.49     17.40 o 
   4   7  12       44.28       75.80     19.11 o 
   5   7  12       17.84       28.76     19.60 o 
   6   7  12       66.34       59.08     22.00 o 
   7   7  12        0.63       34.05     18.95 o 
   8   7  12       17.54       10.19     19.39 o 
   9   7  12        2.07        8.16     17.63 o 
 -12   8  12       74.73       74.52     25.12 o 
 -11   8  12        2.72       25.27     25.27 o 
 -10   8  12       15.59       25.89     25.89 o 
  -9   8  12       10.68       16.43     22.70 o 
  -8   8  12       13.52        5.99     23.98 o 
  -7   8  12      170.03      222.73     30.06 o 
  -6   8  12      108.73      165.30     28.01 o 
  -5   8  12       20.14       48.06     19.80 o 
  -4   8  12      264.33      330.22     33.27 o 
  -3   8  12      258.21      185.50     30.04 o 
  -2   8  12       96.39      151.25     27.82 o 
  -1   8  12      406.49      501.35     35.93 o 
   0   8  12      241.46      258.36     54.55 o 
   1   8  12       25.44       33.02     17.44 o 
   2   8  12        7.69        9.40     17.75 o 
   3   8  12       38.82       33.01     21.73 o 
   4   8  12        3.61       12.04     21.79 o 
   5   8  12        0.01        6.13     19.00 o 
   6   8  12        2.15       20.71     19.31 o 
   7   8  12        0.00       12.46     18.40 o 
 -10   9  12       51.17       69.35     26.20 o 
  -9   9  12        1.01       35.77     21.15 o 
  -8   9  12       14.46       10.27     23.49 o 
  -7   9  12      113.66      126.92     26.52 o 
  -6   9  12       12.45       13.45     20.67 o 
  -5   9  12       86.27       88.41     25.92 o 
  -4   9  12        8.48       27.73     19.44 o 
  -3   9  12       79.66       57.19     23.87 o 
  -2   9  12       10.01       22.84     22.84 o 
  -1   9  12        5.29       13.07     22.45 o 
   0   9  12       32.20       45.50     16.91 o 
   1   9  12       11.90       31.53     14.28 o 
   2   9  12       10.52       26.21     19.86 o 
   3   9  12        4.36       22.13     22.13 o 
   4   9  12       13.06       12.46     21.62 o 
   5   9  12       35.54       50.32     19.17 o 
  -5  10  12       11.92       59.13     18.14 o 
  -4  10  12       15.40       17.15     22.92 o 
  -3  10  12        5.96        3.88     23.62 o 
  -2  10  12        1.47        3.92     20.85 o 
  -1  10  12        2.70        1.98     22.53 o 
   0  10  12        0.17       14.04     15.32 o 
 -18   1  13        4.00       21.11     21.11 o 
 -17   1  13       35.62       32.37     22.69 o 
 -16   1  13       13.16       49.96     22.13 o 
 -15   1  13       10.90       22.15     22.15 o 
 -14   1  13      256.43      264.58     30.42 o 
 -13   1  13        1.15        3.55     17.99 o 
 -12   1  13       52.80       33.55     18.90 o 
 -11   1  13        7.93       16.21     16.21 o 
 -10   1  13       31.40       36.84     18.65 o 
  -9   1  13      160.84      114.89     14.55 o 
  -8   1  13      167.68      197.53     20.11 o 
  -7   1  13       98.97      117.67     17.85 o 
  -6   1  13       32.71       51.03     14.93 o 
  -5   1  13        0.00        6.81      9.90 o 
  -4   1  13      597.94      614.92     28.87 o 
  -3   1  13       43.49       70.14     11.41 o 
  -2   1  13      115.76       62.87     13.30 o 
  -1   1  13     1252.06     1351.03     40.33 o 
   0   1  13      333.61      405.98     18.22 o 
   1   1  13       61.12       51.09     10.51 o 
   2   1  13      780.64      854.10     34.99 o 
   3   1  13       46.36       12.98     14.77 o 
   4   1  13      136.50      151.69     19.76 o 
   5   1  13       29.10       29.15     14.46 o 
   6   1  13       29.40       12.68     16.99 o 
   7   1  13       66.63       73.50     19.05 o 
   8   1  13      284.58      295.22     27.93 o 
   9   1  13        0.65        6.40     15.32 o 
  10   1  13        0.82       29.02     15.25 o 
  11   1  13       33.39       34.05     17.19 o 
  12   1  13       37.05       35.53     17.13 o 
  13   1  13        4.51        9.49     14.96 o 
 -18   2  13        1.52       13.58     24.40 o 
 -17   2  13        4.73        8.97     21.09 o 
 -16   2  13       21.41       62.89     21.90 o 
 -15   2  13        0.08        6.20     19.32 o 
 -14   2  13       68.71       81.67     26.09 o 
 -13   2  13       38.91       27.19     19.66 o 
 -12   2  13      196.43      150.28     26.67 o 
 -11   2  13       17.67       23.37     17.82 o 
 -10   2  13       17.15        0.00     15.51 o 
  -9   2  13        2.34       17.44     13.20 o 
  -8   2  13     1038.44     1034.10     42.95 o 
  -7   2  13      484.98      460.20     28.52 o 
  -6   2  13      545.89      564.56     31.11 o 
  -5   2  13       54.72       72.47     14.05 o 
  -4   2  13     1056.31     1164.78     37.99 o 
  -3   2  13      175.94      177.65     18.74 o 
  -2   2  13      137.79      147.30     17.33 o 
  -1   2  13      487.73      430.83     24.90 o 
   0   2  13     1240.27     1321.40     29.08 o 
   1   2  13       42.76       60.20     13.49 o 
   2   2  13      756.61      718.13     32.61 o 
   3   2  13      103.19      116.62     20.10 o 
   4   2  13       37.86       52.75     14.36 o 
   5   2  13      136.51      159.53     18.74 o 
   6   2  13      728.74      748.98     41.07 o 
   7   2  13        0.78        9.22     16.94 o 
   8   2  13       24.10       22.59     17.82 o 
   9   2  13       31.75        3.37     18.05 o 
  10   2  13       11.58        8.44     14.84 o 
  11   2  13        3.71        6.83     17.36 o 
  12   2  13        0.97        5.00     15.00 o 
 -18   3  13        0.85       16.39     23.20 o 
 -17   3  13        0.00       24.64     24.64 o 
 -16   3  13       24.52        2.36     22.17 o 
 -15   3  13        9.59        0.00     23.25 o 
 -14   3  13        2.57        4.18     24.11 o 
 -13   3  13        1.01        7.67     18.80 o 
 -12   3  13      123.18      144.59     24.47 o 
 -11   3  13       14.95       26.75     17.67 o 
 -10   3  13       14.87        4.61     18.44 o 
  -9   3  13        0.02       17.44     15.77 o 
  -8   3  13        8.49       13.36     15.01 o 
  -7   3  13       53.83       53.66     15.60 o 
  -6   3  13      188.23      231.08     21.08 o 
  -5   3  13     1775.82     1896.89     51.52 o 
  -4   3  13      642.48      622.82     29.03 o 
  -3   3  13      304.89      292.87     23.31 o 
  -2   3  13      730.01      723.35     31.50 o 
  -1   3  13      276.56      295.01     23.46 o 
   0   3  13        6.24       20.09      8.03 o 
   1   3  13      978.83     1042.85     38.43 o 
   2   3  13       46.04       38.26     15.69 o 
   3   3  13       17.06       20.47     13.50 o 
   4   3  13        0.07       11.01     14.75 o 
   5   3  13      364.21      376.00     30.34 o 
   6   3  13       45.35       37.59     17.25 o 
   7   3  13       16.59       18.15     19.90 o 
   8   3  13       40.27       37.62     19.87 o 
   9   3  13       13.24       35.06     14.51 o 
  10   3  13        4.42       15.96     15.39 o 
  11   3  13       41.38       45.72     16.94 o 
  12   3  13        4.33        5.16     15.50 o 
 -17   4  13        3.03       16.86     23.16 o 
 -16   4  13        0.76        0.00     24.05 o 
 -15   4  13        1.57       20.68     22.14 o 
 -14   4  13      101.44       91.93     28.01 o 
 -13   4  13       21.48       24.73     24.22 o 
 -12   4  13       16.49       11.73     25.21 o 
 -11   4  13       94.47       74.37     27.02 o 
 -10   4  13        0.81       22.03     17.13 o 
  -9   4  13      108.41       99.02     20.67 o 
  -8   4  13        0.17        1.41     16.23 o 
  -7   4  13       49.76       41.10     16.99 o 
  -6   4  13        0.02        3.81     12.10 o 
  -5   4  13       40.53       26.94     15.99 o 
  -4   4  13        0.32       14.17     12.24 o 
  -3   4  13      429.42      454.52     27.32 o 
  -2   4  13        0.81        7.97     13.85 o 
  -1   4  13      669.37      637.27     32.25 o 
   0   4  13      240.60      265.63     41.44 o 
   1   4  13      704.50      746.38     33.97 o 
   2   4  13       54.07       94.27     17.82 o 
   3   4  13      105.95      116.39     20.19 o 
   4   4  13       83.53       89.78     19.48 o 
   5   4  13       42.56       57.79     18.01 o 
   6   4  13       11.53        3.29     19.47 o 
   7   4  13       81.19       81.67     23.98 o 
   8   4  13        1.05       19.83     12.44 o 
   9   4  13        0.00       11.18     16.47 o 
  10   4  13        0.47        1.93     16.58 o 
  11   4  13        5.64       14.90     20.27 o 
 -16   5  13        4.37        4.86     23.62 o 
 -15   5  13       38.00       64.90     22.35 o 
 -14   5  13        3.04        9.35     21.64 o 
 -13   5  13       12.53       13.18     22.38 o 
 -12   5  13      120.78       83.39     29.13 o 
 -11   5  13       96.01      105.84     23.49 o 
 -10   5  13       29.97       53.19     21.97 o 
  -9   5  13      142.43      231.32     26.34 o 
  -8   5  13      621.87      622.21     40.51 o 
  -7   5  13       42.59       30.17     20.34 o 
  -6   5  13      202.70      135.28     22.10 o 
  -5   5  13      247.96      267.80     26.65 o 
  -4   5  13      453.87      446.56     29.17 o 
  -3   5  13       20.88       42.53     14.17 o 
  -2   5  13        9.66        7.77     13.65 o 
  -1   5  13       17.82       20.79     16.37 o 
   0   5  13      230.50      219.74     21.94 o 
   1   5  13       84.34      105.14     19.37 o 
   2   5  13      104.26      110.10     20.65 o 
   3   5  13       43.97       41.01     17.58 o 
   4   5  13      359.48      242.18     29.02 o 
   5   5  13       12.48       18.54     18.75 o 
   6   5  13       35.06       40.68     19.69 o 
   7   5  13        0.90       19.56     19.56 o 
   8   5  13        2.16        1.85     14.88 o 
   9   5  13       13.44        5.75     18.63 o 
  10   5  13        0.26        7.68     19.84 o 
  11   5  13        0.00        5.74     17.20 o 
 -15   6  13        2.45       44.81     21.13 o 
 -14   6  13        1.73       29.15     26.53 o 
 -13   6  13        9.00       25.72     22.81 o 
 -12   6  13       10.34        2.19     25.33 o 
 -11   6  13      187.49      178.22     28.13 o 
 -10   6  13        6.93       31.61     21.57 o 
  -9   6  13      214.12      206.47     29.66 o 
  -8   6  13       53.39       38.52     23.06 o 
  -7   6  13       26.20       24.82     19.17 o 
  -6   6  13      400.92      492.24     34.89 o 
  -5   6  13       12.69       19.71     18.62 o 
  -4   6  13      257.06      289.39     29.41 o 
  -3   6  13       98.51       77.96     23.39 o 
  -2   6  13      226.15      199.95     25.78 o 
  -1   6  13        6.51       36.29     17.20 o 
   0   6  13     1025.62     1017.75     32.12 o 
   1   6  13      434.31      420.25     31.70 o 
   2   6  13        6.85       17.60     17.60 o 
   3   6  13       18.07       26.79     14.04 o 
   4   6  13      103.61       96.27     20.56 o 
   5   6  13        4.99        9.05     18.94 o 
   6   6  13        2.80        7.64     19.96 o 
   7   6  13       47.34       35.04     21.16 o 
   8   6  13        0.04        6.00     18.40 o 
   9   6  13       24.94       21.89     19.42 o 
  10   6  13        2.01        5.88     20.14 o 
 -14   7  13       13.57       69.24     23.91 o 
 -13   7  13        0.50        2.30     22.59 o 
 -12   7  13       48.06       27.67     28.37 o 
 -11   7  13        0.02       17.65     23.70 o 
 -10   7  13       10.53        0.00     24.18 o 
  -9   7  13        3.03        5.91     22.72 o 
  -8   7  13       18.97       24.58     24.13 o 
  -7   7  13        6.83        7.24     19.97 o 
  -6   7  13      186.54      224.64     29.75 o 
  -5   7  13        2.56       21.64     21.64 o 
  -4   7  13        2.31        3.35     18.42 o 
  -3   7  13       11.85       15.99     21.39 o 
  -2   7  13       43.97       77.05     24.24 o 
  -1   7  13       97.92      107.20     25.97 o 
   0   7  13        5.73       17.65     13.72 o 
   1   7  13       47.64       32.68     22.35 o 
   2   7  13       77.60      108.21     21.43 o 
   3   7  13       51.31       36.80     22.13 o 
   4   7  13       16.91       41.77     18.87 o 
   5   7  13       58.32       78.20     21.18 o 
   6   7  13       11.32       19.91     18.07 o 
   7   7  13        2.68        1.99     18.09 o 
   8   7  13        5.69       32.68     18.42 o 
 -12   8  13       19.39       63.05     25.95 o 
 -11   8  13       16.74       26.53     26.53 o 
 -10   8  13        0.00       19.58     24.53 o 
  -9   8  13       13.45       35.25     23.71 o 
  -8   8  13        0.21       23.67     23.67 o 
  -7   8  13        2.35        3.76     21.92 o 
  -6   8  13       49.39       46.37     21.85 o 
  -5   8  13       13.07       30.54     22.41 o 
  -4   8  13       21.80       46.04     23.82 o 
  -3   8  13      305.83      282.34     34.59 o 
  -2   8  13       15.59       14.09     25.37 o 
  -1   8  13        1.57       23.69     23.69 o 
   0   8  13        0.85        0.18     14.22 o 
   1   8  13       10.21       18.69     19.31 o 
   2   8  13        1.63       22.06     22.06 o 
   3   8  13       36.61        3.91     20.16 o 
   4   8  13       38.63       46.45     23.22 o 
   5   8  13        0.75       16.38     19.18 o 
   6   8  13        0.16        2.13     19.77 o 
  -9   9  13        0.04       33.54     20.94 o 
  -8   9  13       17.74       12.18     27.27 o 
  -7   9  13       12.03       17.89     25.38 o 
  -6   9  13        7.05       23.12     22.16 o 
  -5   9  13      189.90      236.31     31.34 o 
  -4   9  13        7.96        1.89     23.30 o 
  -3   9  13        4.69        9.31     23.16 o 
  -2   9  13       92.21       93.92     25.77 o 
  -1   9  13        2.46       23.29     23.29 o 
   0   9  13        0.83       13.89     30.17 o 
   1   9  13        5.31        0.00     19.49 o 
   2   9  13       30.20       32.54     32.54 o 
   3   9  13        7.99        6.18     19.31 o 
   4   9  13       29.76       58.42     21.44 o 
  -4  10  13       35.60       35.94     22.76 o 
  -3  10  13       63.88       41.95     19.68 o 
  -2  10  13        2.75       28.97     21.29 o 
 -18   0  14       97.67      102.80     28.68 o 
 -17   0  14       73.82       50.38     22.95 o 
 -16   0  14       33.45        1.97     22.67 o 
 -15   0  14        0.91        7.64     17.31 o 
 -14   0  14       41.67       34.35     20.24 o 
 -13   0  14       33.67       18.50     21.25 o 
 -12   0  14        0.50       15.76     16.22 o 
 -11   0  14       12.22        4.33     17.75 o 
 -10   0  14        0.10        9.51     14.94 o 
  -9   0  14       57.62       54.44     18.22 o 
  -8   0  14       31.64       16.53     14.97 o 
  -7   0  14       54.52       82.48     15.08 o 
  -6   0  14      106.22       59.47     11.21 o 
  -5   0  14      846.10      897.07     35.00 o 
  -4   0  14      477.83      344.02     22.68 o 
  -3   0  14       71.40       67.25     12.77 o 
  -2   0  14       10.78        1.93     10.99 o 
  -1   0  14      178.54      156.07     18.39 o 
   0   0  14        7.67        4.24      8.22 o 
   1   0  14       53.54       36.82     13.83 o 
   2   0  14      197.25      242.15     21.88 o 
   3   0  14      879.58      948.63     40.12 o 
   4   0  14       22.10       22.09     15.53 o 
   5   0  14       34.76       17.80     16.73 o 
   6   0  14      194.07      215.68     26.75 o 
   7   0  14        0.52       20.84     16.38 o 
   8   0  14      450.92      433.67     32.23 o 
   9   0  14       36.64       28.27     19.21 o 
  10   0  14      172.72      177.59     24.70 o 
  11   0  14        3.10       11.15     15.20 o 
  12   0  14       36.67       57.55     16.72 o 
 -18   1  14        3.88       17.64     21.38 o 
 -17   1  14        1.87       23.19     23.19 o 
 -16   1  14        7.06       14.74     19.95 o 
 -15   1  14        1.39       13.92     19.02 o 
 -14   1  14        1.54       15.04     20.91 o 
 -13   1  14       90.07      100.38     23.38 o 
 -12   1  14      352.23      329.93     30.93 o 
 -11   1  14       17.09       24.47     19.05 o 
 -10   1  14      713.35      757.84     38.82 o 
  -9   1  14      773.43      829.82     38.74 o 
  -8   1  14      132.04      132.02     19.06 o 
  -7   1  14     1661.57     1559.34     48.79 o 
  -6   1  14      792.06      839.14     35.39 o 
  -5   1  14      272.09      222.41     21.89 o 
  -4   1  14        7.51        6.99     11.37 o 
  -3   1  14      126.72      157.22     16.70 o 
  -2   1  14      246.43      279.87     20.12 o 
  -1   1  14       38.63       53.39     13.08 o 
   0   1  14      447.25      452.70     20.53 o 
   1   1  14     1019.10      981.91     12.56 o 
   2   1  14        1.66        9.66     14.83 o 
   3   1  14       17.91       15.24     13.66 o 
   4   1  14      671.18      712.68     35.95 o 
   5   1  14       21.72       11.37     15.53 o 
   6   1  14        0.85        8.99     17.75 o 
   7   1  14      308.36      324.93     29.69 o 
   8   1  14       16.37       30.17     16.59 o 
   9   1  14        2.34        1.71     16.95 o 
  10   1  14       24.70       14.90     17.76 o 
  11   1  14       10.49       19.84     18.01 o 
  12   1  14        1.27       14.49     15.10 o 
 -18   2  14        1.51        6.97     23.45 o 
 -17   2  14        6.56       26.58     26.58 o 
 -16   2  14       40.83       68.00     22.28 o 
 -15   2  14       78.92       77.55     27.59 o 
 -14   2  14       61.85       49.46     26.29 o 
 -13   2  14        0.84       14.81     20.15 o 
 -12   2  14       23.76       25.97     17.24 o 
 -11   2  14       73.24       61.35     20.77 o 
 -10   2  14      187.84      212.21     23.95 o 
  -9   2  14        1.54       13.73     13.73 o 
  -8   2  14      213.53      224.68     23.56 o 
  -7   2  14       66.67       84.41     14.91 o 
  -6   2  14        9.64        1.12     13.96 o 
  -5   2  14        7.55        7.73     10.62 o 
  -4   2  14        1.16       11.74     10.22 o 
  -3   2  14       63.09       57.98     12.66 o 
  -2   2  14      534.32      509.29     27.51 o 
  -1   2  14       99.81       84.10     16.19 o 
   0   2  14        2.98        3.23      7.86 o 
   1   2  14       18.83       40.20     13.18 o 
   2   2  14       86.50       90.46     17.96 o 
   3   2  14        0.53       15.80     13.56 o 
   4   2  14       57.97       49.19     16.18 o 
   5   2  14       46.97        1.56     16.02 o 
   6   2  14      106.36      155.44     23.36 o 
   7   2  14       63.35       42.03     20.81 o 
   8   2  14        2.48        0.00     16.76 o 
   9   2  14       51.73       18.68     22.00 o 
  10   2  14       14.95       44.66     16.48 o 
  11   2  14       42.95       18.67     18.67 o 
  12   2  14        9.62        1.70     18.41 o 
 -17   3  14        2.17       37.65     23.45 o 
 -16   3  14        0.04       23.05     22.35 o 
 -15   3  14       31.10       13.29     24.18 o 
 -14   3  14       31.70       23.11     24.09 o 
 -13   3  14       33.40       33.68     25.50 o 
 -12   3  14        3.45       27.73     19.06 o 
 -11   3  14      154.74      119.60     23.87 o 
 -10   3  14        0.11        3.17     16.07 o 
  -9   3  14        3.82       13.43     14.62 o 
  -8   3  14        3.28       40.72     13.65 o 
  -7   3  14       16.20       18.43     12.67 o 
  -6   3  14       64.10       97.80     16.67 o 
  -5   3  14       21.32       22.27     13.67 o 
  -4   3  14       29.91       44.39     14.28 o 
  -3   3  14      197.49      182.47     20.06 o 
  -2   3  14       22.09       37.66     13.75 o 
  -1   3  14       70.38       74.33     15.21 o 
   0   3  14        9.25        8.76      9.33 o 
   1   3  14      273.32      287.25     24.37 o 
   2   3  14       33.79       28.31     14.25 o 
   3   3  14       22.62       28.62     14.86 o 
   4   3  14       27.54        2.85     17.18 o 
   5   3  14        2.03       17.01     17.01 o 
   6   3  14        3.50       14.73     17.37 o 
   7   3  14        5.94       17.96     17.96 o 
   8   3  14       63.45       65.39     22.01 o 
   9   3  14        2.60        7.09     18.52 o 
  10   3  14        0.09        3.51     17.16 o 
  11   3  14        0.47       28.25     16.68 o 
 -17   4  14       41.74       60.99     24.89 o 
 -16   4  14        5.59        4.70     21.41 o 
 -15   4  14        8.33       55.85     22.83 o 
 -14   4  14        4.45       40.10     20.29 o 
 -13   4  14      113.20      128.88     28.48 o 
 -12   4  14      182.03      145.18     28.98 o 
 -11   4  14        4.42       42.94     19.86 o 
 -10   4  14       37.00       57.61     19.37 o 
  -9   4  14       87.94       47.21     20.96 o 
  -8   4  14        4.69        4.48     15.56 o 
  -7   4  14       64.52      108.70     17.04 o 
  -6   4  14      101.90       62.06     18.88 o 
  -5   4  14       79.41      123.56     20.00 o 
  -4   4  14      216.95      179.28     22.01 o 
  -3   4  14        0.91        2.55     11.92 o 
  -2   4  14        7.46       24.27     11.19 o 
  -1   4  14       42.43       52.88     15.38 o 
   0   4  14        0.05       16.16     10.05 o 
   1   4  14       28.23       26.43     15.56 o 
   2   4  14       28.92       31.85     17.01 o 
   3   4  14      326.49      300.56     27.37 o 
   4   4  14       88.24      128.65     20.76 o 
   5   4  14        1.23       19.66     16.16 o 
   6   4  14      247.76      239.30     27.97 o 
   7   4  14       22.86       37.70     17.89 o 
   8   4  14        0.91       18.62     18.62 o 
   9   4  14        8.72        1.78     20.21 o 
  10   4  14        9.95        7.65     18.47 o 
  11   4  14       19.46       35.39     18.38 o 
 -16   5  14        4.59        0.00     27.94 o 
 -15   5  14        0.72       41.46     21.33 o 
 -14   5  14       20.50        4.66     28.45 o 
 -13   5  14       32.31       44.92     26.56 o 
 -12   5  14       97.86      108.40     30.09 o 
 -11   5  14        3.54        5.93     19.26 o 
 -10   5  14       11.11        1.95     21.95 o 
  -9   5  14      306.55      337.29     33.52 o 
  -8   5  14      131.51      145.88     23.64 o 
  -7   5  14       25.28       15.55     18.29 o 
  -6   5  14        0.01       14.74     16.08 o 
  -5   5  14        0.47       17.70     17.70 o 
  -4   5  14       98.41      126.68     20.62 o 
  -3   5  14       93.69       86.51     18.65 o 
  -2   5  14      170.12      160.47     24.22 o 
  -1   5  14      324.55      365.97     27.99 o 
   0   5  14      259.48      252.74     17.63 o 
   1   5  14        3.69       14.48     15.34 o 
   2   5  14        1.57       10.74     15.68 o 
   3   5  14       15.13       12.75     16.22 o 
   4   5  14       60.40       13.44     20.60 o 
   5   5  14       18.36       38.44     17.93 o 
   6   5  14       46.69        1.91     21.34 o 
   7   5  14        0.39       34.03     16.07 o 
   8   5  14        7.57       11.50     17.75 o 
   9   5  14        0.00       20.18     20.18 o 
  10   5  14        2.33        3.97     18.02 o 
 -15   6  14        2.64       10.16     22.40 o 
 -14   6  14        6.11       12.12     25.44 o 
 -13   6  14       32.29       28.26     29.46 o 
 -12   6  14       40.12       85.39     21.59 o 
 -11   6  14        0.04       14.97     24.63 o 
 -10   6  14       31.02       32.20     23.62 o 
  -9   6  14        0.35        1.87     23.44 o 
  -8   6  14       44.69       46.84     21.36 o 
  -7   6  14        3.83       18.19     18.19 o 
  -6   6  14        0.39        1.54     20.22 o 
  -5   6  14      278.09      331.77     32.57 o 
  -4   6  14       73.69       68.61     19.97 o 
  -3   6  14       65.75       44.99     23.34 o 
  -2   6  14      308.48      308.68     30.76 o 
  -1   6  14      217.61      229.16     28.91 o 
   0   6  14      155.29      134.79     17.95 o 
   1   6  14       69.60       86.94     20.57 o 
   2   6  14       45.62        6.62     16.23 o 
   3   6  14       40.89       79.92     18.42 o 
   4   6  14       42.16       12.62     18.83 o 
   5   6  14       38.94       54.30     18.87 o 
   6   6  14      115.98      117.72     25.62 o 
   7   6  14       52.33       59.11     18.62 o 
   8   6  14       22.74       12.04     20.19 o 
   9   6  14        9.37       19.99     19.99 o 
 -13   7  14        1.22       16.90     27.64 o 
 -12   7  14       58.63       95.64     28.35 o 
 -11   7  14       12.85        0.00     25.09 o 
 -10   7  14       24.35       72.13     24.20 o 
  -9   7  14      198.88      175.57     33.32 o 
  -8   7  14       28.91       19.25     24.11 o 
  -7   7  14       16.03       29.33     19.33 o 
  -6   7  14        4.83       21.14     17.93 o 
  -5   7  14       14.79        8.61     20.81 o 
  -4   7  14       11.50        4.98     20.35 o 
  -3   7  14      439.49      383.35     37.94 o 
  -2   7  14       33.32       46.32     20.59 o 
  -1   7  14       75.66       88.78     24.98 o 
   0   7  14       37.55       12.21     25.75 o 
   1   7  14        3.57       28.21     16.09 o 
   2   7  14       20.36       14.48     20.58 o 
   3   7  14      105.51      116.70     22.25 o 
   4   7  14       55.55       71.73     23.35 o 
   5   7  14        0.59       19.91     20.53 o 
   6   7  14        0.69       12.21     17.21 o 
   7   7  14        1.14        2.12     16.78 o 
 -12   8  14       37.29       39.74     26.20 o 
 -11   8  14       11.57        6.80     22.53 o 
 -10   8  14       22.61       32.65     21.63 o 
  -9   8  14        2.41        6.31     22.71 o 
  -8   8  14      225.73      178.84     34.11 o 
  -7   8  14        3.24       23.21     22.18 o 
  -6   8  14       59.16       69.35     26.16 o 
  -5   8  14      182.60      135.22     27.69 o 
  -4   8  14       22.33       39.64     25.49 o 
  -3   8  14       35.46        8.95     24.24 o 
  -2   8  14      444.28      495.23     39.81 o 
  -1   8  14       19.69       26.21     26.21 o 
   0   8  14        0.72       14.68     14.68 o 
   1   8  14       92.59       61.11     24.89 o 
   2   8  14        2.45        3.85     23.30 o 
   3   8  14       31.17       30.03     20.57 o 
   4   8  14        4.44       16.31     22.28 o 
   5   8  14        2.03        0.00     18.26 o 
   6   8  14        3.53        4.13     18.56 o 
  -9   9  14       53.16       60.58     23.29 o 
  -8   9  14        2.47       22.09     22.09 o 
  -7   9  14       31.10       15.78     22.35 o 
  -6   9  14       18.98        1.87     24.46 o 
  -5   9  14        8.18       15.25     23.06 o 
  -4   9  14       21.09        3.72     19.88 o 
  -3   9  14        0.71       16.96     22.74 o 
  -2   9  14       14.03       39.74     22.50 o 
  -1   9  14       14.58        1.89     23.23 o 
   0   9  14        5.95       12.49     15.08 o 
   1   9  14        0.21       28.21     17.92 o 
   2   9  14        1.27       18.99     18.99 o 
   3   9  14       28.95       12.39     19.70 o 
 -18   1  15        0.01       11.10     23.84 o 
 -17   1  15        2.63       13.22     22.76 o 
 -16   1  15       28.54       63.46     21.38 o 
 -15   1  15        0.02        0.00     20.51 o 
 -14   1  15       35.07        9.60     20.11 o 
 -13   1  15       96.96       90.23     21.91 o 
 -12   1  15        0.37        5.20     22.43 o 
 -11   1  15       80.69      123.43     23.55 o 
 -10   1  15       87.29      109.48     23.67 o 
  -9   1  15      154.42      154.07     22.11 o 
  -8   1  15      264.62      260.77     23.75 o 
  -7   1  15      135.04      169.87     20.29 o 
  -6   1  15      228.01      242.53     21.84 o 
  -5   1  15        0.40       12.68     12.68 o 
  -4   1  15       37.06       51.49     14.74 o 
  -3   1  15       67.79       49.83     14.87 o 
  -2   1  15      197.79      211.55     20.96 o 
  -1   1  15      592.65      484.26     28.87 o 
   0   1  15        5.55       35.04     57.64 o 
   1   1  15      131.43      157.60     20.43 o 
   2   1  15        1.80       15.28     15.28 o 
   3   1  15        0.07       13.85     13.85 o 
   4   1  15        3.73        2.87     16.59 o 
   5   1  15        9.37        4.56     16.51 o 
   6   1  15      114.85      147.46     21.83 o 
   7   1  15        0.48       17.42     17.42 o 
   8   1  15        9.91       39.46     16.10 o 
   9   1  15       15.90       20.09     16.93 o 
  10   1  15        0.15        5.05     17.24 o 
  11   1  15        7.39       28.10     15.58 o 
  12   1  15        1.25        6.40     13.82 o 
 -18   2  15       10.13       23.07     22.23 o 
 -17   2  15        1.84        0.00     20.86 o 
 -16   2  15        0.07       24.46     22.16 o 
 -15   2  15        6.31        4.27     19.66 o 
 -14   2  15       21.43       54.62     20.70 o 
 -13   2  15       70.04       28.62     24.98 o 
 -12   2  15       58.15       85.97     23.31 o 
 -11   2  15      133.32      152.49     22.51 o 
 -10   2  15       30.88       36.04     19.46 o 
  -9   2  15       37.86       55.85     18.06 o 
  -8   2  15      195.84      213.25     22.73 o 
  -7   2  15      125.04      120.57     20.76 o 
  -6   2  15      159.17      159.86     20.15 o 
  -5   2  15       10.92       16.46     13.35 o 
  -4   2  15       13.97       52.57     12.70 o 
  -3   2  15      325.00      297.38     23.81 o 
  -2   2  15      163.78      173.06     18.48 o 
  -1   2  15        3.54       19.54     11.81 o 
   0   2  15      282.27      285.19     16.10 o 
   1   2  15      489.13      466.32     28.10 o 
   2   2  15      508.84      584.93     33.95 o 
   3   2  15      746.10      700.18     39.63 o 
   4   2  15      375.30      435.93     30.48 o 
   5   2  15        4.94       12.60     16.81 o 
   6   2  15        9.39       39.13     16.86 o 
   7   2  15       29.63        6.69     20.73 o 
   8   2  15        5.22       20.45     20.45 o 
   9   2  15       16.28        5.31     19.74 o 
  10   2  15        3.29        8.69     14.73 o 
  11   2  15        0.47       34.26     15.99 o 
 -17   3  15       21.81        7.17     28.70 o 
 -16   3  15       15.66       27.63     27.63 o 
 -15   3  15        2.61       17.83     20.00 o 
 -14   3  15        0.15       21.35     23.55 o 
 -13   3  15       40.64       56.65     23.00 o 
 -12   3  15       32.45       43.83     21.30 o 
 -11   3  15      108.82       66.29     23.17 o 
 -10   3  15       16.15       19.52     19.52 o 
  -9   3  15      123.16      114.48     22.37 o 
  -8   3  15        7.76       23.62     16.07 o 
  -7   3  15       75.98       77.49     18.28 o 
  -6   3  15        2.12       38.03     12.68 o 
  -5   3  15      138.44      124.16     17.07 o 
  -4   3  15      226.25      229.73     23.09 o 
  -3   3  15       48.31       59.72     15.04 o 
  -2   3  15        4.19       15.56     11.72 o 
  -1   3  15       12.68       13.61     13.61 o 
   0   3  15        8.39        2.05     15.68 o 
   1   3  15       37.48       14.39     15.90 o 
   2   3  15        1.29        9.54     14.31 o 
   3   3  15        6.87        2.83     15.31 o 
   4   3  15       48.73       27.71     19.56 o 
   5   3  15        1.94       16.26     18.01 o 
   6   3  15       73.57       78.83     21.35 o 
   7   3  15       32.92       17.87     16.17 o 
   8   3  15        8.03       39.80     13.81 o 
   9   3  15       32.22        9.20     19.35 o 
  10   3  15        6.16        1.78     16.57 o 
  11   3  15        1.60       24.78     14.50 o 
 -17   4  15        0.16       24.53     25.42 o 
 -16   4  15        8.95       24.34     23.40 o 
 -15   4  15        4.92       40.15     23.71 o 
 -14   4  15      147.10      147.35     32.34 o 
 -13   4  15      128.59      137.84     31.16 o 
 -12   4  15      151.94      122.31     31.70 o 
 -11   4  15       47.17       30.77     26.56 o 
 -10   4  15       10.90       10.79     20.60 o 
  -9   4  15        5.56        1.69     18.56 o 
  -8   4  15       11.36        6.37     17.23 o 
  -7   4  15      126.70      155.48     22.38 o 
  -6   4  15      121.91      113.57     17.80 o 
  -5   4  15      107.38       72.09     20.73 o 
  -4   4  15       51.26       36.79     18.61 o 
  -3   4  15       20.43       20.72     13.03 o 
  -2   4  15       80.93      103.44     17.17 o 
  -1   4  15      304.50      306.98     26.87 o 
   0   4  15      252.82      247.95     18.46 o 
   1   4  15      490.82      481.97     32.48 o 
   2   4  15      199.54      167.72     24.11 o 
   3   4  15        4.97        7.79     15.17 o 
   4   4  15       69.22      102.53     23.03 o 
   5   4  15       43.16       44.38     18.83 o 
   6   4  15        6.06        8.99     20.53 o 
   7   4  15        0.00       11.09     18.20 o 
   8   4  15        6.58        3.84     19.99 o 
   9   4  15       42.42        1.92     22.67 o 
  10   4  15       15.09        9.51     18.47 o 
 -16   5  15       24.40       52.75     27.07 o 
 -15   5  15       29.77       49.32     26.46 o 
 -14   5  15       31.04       88.11     23.43 o 
 -13   5  15        9.80       27.68     27.68 o 
 -12   5  15        4.64       23.03     23.03 o 
 -11   5  15       32.59       16.50     24.38 o 
 -10   5  15      297.19      349.91     34.29 o 
  -9   5  15       57.56       54.68     21.25 o 
  -8   5  15        0.19        5.14     20.80 o 
  -7   5  15      208.42      152.44     28.53 o 
  -6   5  15       72.39       55.52     22.30 o 
  -5   5  15       89.35       84.50     20.30 o 
  -4   5  15      254.29      318.76     28.12 o 
  -3   5  15       15.38       32.66     15.49 o 
  -2   5  15       49.22       45.31     17.91 o 
  -1   5  15       14.85       24.42     17.90 o 
   0   5  15      269.52      282.73     19.27 o 
   1   5  15       91.56       91.86     20.63 o 
   2   5  15        0.84        4.71     16.91 o 
   3   5  15        0.01       16.75     15.68 o 
   4   5  15       14.38       29.62     18.46 o 
   5   5  15        5.21       20.67     20.67 o 
   6   5  15        0.17        1.88     20.55 o 
   7   5  15       15.69        9.59     19.37 o 
   8   5  15        9.40       27.43     17.43 o 
   9   5  15       10.41       33.17     17.23 o 
 -15   6  15       21.14       15.11     28.39 o 
 -14   6  15        3.62        7.31     25.94 o 
 -13   6  15       33.98       30.91     26.84 o 
 -12   6  15       15.05        9.15     23.83 o 
 -11   6  15       69.87       63.04     28.05 o 
 -10   6  15      143.16      135.73     29.85 o 
  -9   6  15        8.24        7.68     25.14 o 
  -8   6  15      293.77      375.68     33.76 o 
  -7   6  15       33.40       28.12     19.86 o 
  -6   6  15        3.78       31.90     19.44 o 
  -5   6  15       80.06       38.83     25.95 o 
  -4   6  15       55.52       44.19     23.46 o 
  -3   6  15       10.27       20.30     20.52 o 
  -2   6  15      919.53      808.17     46.08 o 
  -1   6  15       26.68       50.50     18.78 o 
   0   6  15       12.73       13.12     22.63 o 
   1   6  15       42.92       58.57     18.33 o 
   2   6  15       33.59       38.08     17.77 o 
   3   6  15       15.77        5.30     20.33 o 
   4   6  15        4.43       20.02     20.02 o 
   5   6  15       71.85       72.82     21.64 o 
   6   6  15        1.93        5.90     17.09 o 
   7   6  15        0.84       37.92     17.69 o 
   8   6  15       10.55        8.05     19.47 o 
 -13   7  15       24.80       19.39     24.81 o 
 -12   7  15        5.87        9.34     26.64 o 
 -11   7  15       66.67       72.08     24.78 o 
 -10   7  15        0.01       10.83     23.90 o 
  -9   7  15       50.18       30.67     26.23 o 
  -8   7  15        0.03       22.73     22.73 o 
  -7   7  15       15.30       35.41     21.04 o 
  -6   7  15       43.24       66.65     20.68 o 
  -5   7  15        0.63       17.46     20.58 o 
  -4   7  15       34.04       56.53     18.50 o 
  -3   7  15       17.53       32.27     21.25 o 
  -2   7  15       22.07       37.54     20.61 o 
  -1   7  15       11.80       15.55     22.09 o 
   0   7  15       37.94       39.83     25.79 o 
   1   7  15        0.65       21.67     21.67 o 
   2   7  15       35.67       16.75     23.99 o 
   3   7  15       17.99        7.63     19.17 o 
   4   7  15        9.31       23.67     18.16 o 
   5   7  15        2.93        4.00     19.21 o 
   6   7  15       25.69       63.07     19.40 o 
   7   7  15       21.98       36.77     16.53 o 
 -11   8  15        0.16       11.26     22.94 o 
 -10   8  15        0.29       23.50     23.50 o 
  -9   8  15        7.18       16.70     23.31 o 
  -8   8  15        0.11       20.18     23.45 o 
  -7   8  15       24.03        5.84     26.37 o 
  -6   8  15       20.75        7.56     24.28 o 
  -5   8  15      106.60      135.03     28.78 o 
  -4   8  15       27.36       10.98     21.36 o 
  -3   8  15        4.00        7.24     23.08 o 
  -2   8  15        2.05       12.74     18.03 o 
  -1   8  15        8.35       33.48     21.86 o 
   0   8  15        2.28       25.15     13.29 o 
   1   8  15       46.96       34.93     22.82 o 
   2   8  15        1.99        1.98     19.42 o 
   3   8  15        0.07       18.27     17.48 o 
   4   8  15        2.85       12.36     21.43 o 
   5   8  15        0.06       10.32     16.70 o 
  -8   9  15        6.83       23.13     23.13 o 
  -7   9  15       26.66       45.31     19.18 o 
  -6   9  15       37.15       26.92     24.73 o 
  -5   9  15        6.82        1.81     21.41 o 
  -4   9  15        1.76        9.44     20.69 o 
  -3   9  15        1.19        1.82     19.49 o 
  -2   9  15        2.85       26.76     17.77 o 
  -1   9  15       36.50       13.64     23.60 o 
   0   9  15        8.11       28.72     14.28 o 
   1   9  15        7.01       32.24     20.19 o 
 -18   0  16        0.01        4.32     19.41 o 
 -17   0  16       17.79        2.07     20.06 o 
 -16   0  16       47.24       12.24     22.34 o 
 -15   0  16       37.65       41.18     17.62 o 
 -14   0  16       31.12       33.55     18.34 o 
 -13   0  16        0.65       20.53     20.53 o 
 -12   0  16       61.10       78.15     21.75 o 
 -11   0  16      215.44      157.97     23.35 o 
 -10   0  16      321.03      271.02     27.38 o 
  -9   0  16      324.93      289.40     25.69 o 
  -8   0  16       43.38       32.95     16.59 o 
  -7   0  16      733.00      623.53     33.83 o 
  -6   0  16     1051.92     1034.85     40.99 o 
  -5   0  16     1406.97     1399.76     46.87 o 
  -4   0  16       27.48       30.05     13.33 o 
  -3   0  16      196.31      170.27     18.73 o 
  -2   0  16      487.71      552.43     30.12 o 
  -1   0  16      521.70      502.06     29.38 o 
   0   0  16      798.83      934.48     60.18 o 
   1   0  16      215.45      225.88     22.28 o 
   2   0  16      145.67      190.47     21.14 o 
   3   0  16      303.37      305.43     27.30 o 
   4   0  16       93.57       93.50     21.93 o 
   5   0  16      433.77      474.44     33.40 o 
   6   0  16      751.35      754.33     41.94 o 
   7   0  16      138.31      121.89     24.06 o 
   8   0  16      443.47      398.00     32.39 o 
   9   0  16       37.55       27.85     19.26 o 
  10   0  16       37.26       32.52     17.07 o 
  11   0  16        6.38        9.52     15.61 o 
 -18   1  16        6.32        4.47     21.31 o 
 -17   1  16        0.08       22.08     22.08 o 
 -16   1  16        4.12        4.24     20.73 o 
 -15   1  16        0.40       21.28     21.28 o 
 -14   1  16       21.32       25.35     19.31 o 
 -13   1  16        0.29       19.95     19.95 o 
 -12   1  16      835.03      739.28     45.48 o 
 -11   1  16      459.20      428.34     36.76 o 
 -10   1  16      180.53      234.80     26.77 o 
  -9   1  16      354.18      374.54     32.44 o 
  -8   1  16      372.07      311.42     25.91 o 
  -7   1  16       35.67        6.64     15.11 o 
  -6   1  16      402.54      352.06     28.05 o 
  -5   1  16       46.56       52.11     16.78 o 
  -4   1  16      207.77      213.03     23.03 o 
  -3   1  16       61.28       41.16     14.09 o 
  -2   1  16      271.48      279.86     23.98 o 
  -1   1  16      181.62      161.41     19.56 o 
   0   1  16       84.39       86.50     13.26 o 
   1   1  16       23.83       46.17     13.22 o 
   2   1  16      132.12      155.96     21.04 o 
   3   1  16       11.08        8.66     17.33 o 
   4   1  16      185.89      207.88     23.90 o 
   5   1  16        0.01        4.73     16.12 o 
   6   1  16       38.88       76.22     19.84 o 
   7   1  16        8.69        3.42     20.51 o 
   8   1  16        7.09       27.04     17.45 o 
   9   1  16        0.00       18.78     14.44 o 
  10   1  16        1.64       20.29     19.45 o 
  11   1  16        0.00       17.17     17.17 o 
 -17   2  16        2.89       36.70     18.46 o 
 -16   2  16       18.18        6.64     23.59 o 
 -15   2  16        3.51       19.30     21.44 o 
 -14   2  16       89.91       63.75     27.33 o 
 -13   2  16       18.67       29.28     22.26 o 
 -12   2  16      357.70      308.00     34.47 o 
 -11   2  16       57.02       88.66     21.81 o 
 -10   2  16       61.80       37.55     24.07 o 
  -9   2  16       79.07       70.78     21.93 o 
  -8   2  16      405.27      439.46     33.16 o 
  -7   2  16      285.49      294.16     27.09 o 
  -6   2  16       44.58       41.86     18.20 o 
  -5   2  16       43.01       41.61     15.66 o 
  -4   2  16      293.81      300.64     25.34 o 
  -3   2  16        2.49       12.21     13.73 o 
  -2   2  16       22.17       39.00     15.60 o 
  -1   2  16      126.86      193.06     19.69 o 
   0   2  16        1.61        5.54     12.17 o 
   1   2  16        0.30       10.74     15.34 o 
   2   2  16       10.25       16.62     16.62 o 
   3   2  16      186.86      188.31     23.56 o 
   4   2  16       33.78        7.79     20.05 o 
   5   2  16      430.54      390.70     15.77 o 
   6   2  16      158.71      141.94     18.54 o 
   7   2  16       35.63       34.91     18.69 o 
   8   2  16       24.07       17.61     17.22 o 
   9   2  16       67.68       46.01     19.14 o 
  10   2  16        5.18       24.57     15.02 o 
  11   2  16       58.97       46.04     18.97 o 
 -17   3  16        1.45       12.00     24.00 o 
 -16   3  16        6.31       26.03     26.03 o 
 -15   3  16        8.47       24.92     23.49 o 
 -14   3  16        1.86        2.19     22.23 o 
 -13   3  16       42.70       51.82     24.91 o 
 -12   3  16       19.80        9.89     20.78 o 
 -11   3  16        8.16       13.06     20.70 o 
 -10   3  16       41.75       29.55     23.20 o 
  -9   3  16      107.07       99.94     24.08 o 
  -8   3  16      129.16      111.22     23.43 o 
  -7   3  16      736.18      794.18     41.28 o 
  -6   3  16       20.52       34.75     17.04 o 
  -5   3  16        1.14       14.70     14.70 o 
  -4   3  16       56.50       31.07     14.65 o 
  -3   3  16      120.13      130.47     19.01 o 
  -2   3  16      112.60      109.96     18.86 o 
  -1   3  16       42.86       27.37     16.05 o 
   0   3  16       19.86       28.16     10.76 o 
   1   3  16      176.31      199.67     22.21 o 
   2   3  16       78.24      109.87     19.11 o 
   3   3  16      218.12      212.71     23.58 o 
   4   3  16       96.16      117.07     23.63 o 
   5   3  16        0.11       13.72     16.56 o 
   6   3  16        5.62        9.03     19.55 o 
   7   3  16        0.05       23.70     12.89 o 
   8   3  16        0.49        3.76     15.41 o 
   9   3  16        0.69       16.67     19.44 o 
  10   3  16        3.72       16.24     14.35 o 
 -16   4  16       12.51       53.87     22.99 o 
 -15   4  16      122.81       66.79     31.23 o 
 -14   4  16        9.20        6.87     25.53 o 
 -13   4  16      114.33      125.35     31.27 o 
 -12   4  16       27.58       31.35     24.88 o 
 -11   4  16      310.28      355.51     35.15 o 
 -10   4  16       33.59       25.95     19.09 o 
  -9   4  16      352.42      354.18     34.91 o 
  -8   4  16       56.33       90.84     21.48 o 
  -7   4  16      178.46      147.18     26.30 o 
  -6   4  16      206.41      238.36     24.13 o 
  -5   4  16        4.38       12.80     16.34 o 
  -4   4  16        8.27       40.35     14.10 o 
  -3   4  16      100.50       74.32     16.92 o 
  -2   4  16      143.11       86.51     20.40 o 
  -1   4  16       11.81        5.52     16.54 o 
   0   4  16      259.24      267.18     18.19 o 
   1   4  16      422.84      325.99     30.12 o 
   2   4  16      104.87      133.60     18.47 o 
   3   4  16      107.99       94.19     24.14 o 
   4   4  16       14.95       13.56     16.79 o 
   5   4  16       36.21       16.03     18.80 o 
   6   4  16       18.96       16.61     20.38 o 
   7   4  16       10.10       15.12     17.57 o 
   8   4  16       44.06       38.42     21.37 o 
   9   4  16        1.75        7.77     20.16 o 
  10   4  16        0.84        9.41     19.50 o 
 -15   5  16        0.63        4.96     24.79 o 
 -14   5  16        0.39       31.24     26.64 o 
 -13   5  16        0.24        4.66     24.53 o 
 -12   5  16       43.97       59.80     23.38 o 
 -11   5  16      135.40      128.05     31.33 o 
 -10   5  16      239.73      214.27     31.44 o 
  -9   5  16       37.23       29.94     24.94 o 
  -8   5  16      112.26      175.39     25.12 o 
  -7   5  16       72.06       15.23     23.42 o 
  -6   5  16       10.13        3.34     18.22 o 
  -5   5  16       29.25       44.87     19.38 o 
  -4   5  16      164.48      139.05     23.99 o 
  -3   5  16      148.57      132.80     22.46 o 
  -2   5  16      181.47      196.82     25.25 o 
  -1   5  16       62.20        9.04     16.61 o 
   0   5  16        1.98        1.39     11.85 o 
   1   5  16        0.00        4.87     16.94 o 
   2   5  16       73.66       89.87     21.68 o 
   3   5  16        1.05        1.70     17.86 o 
   4   5  16       48.05       61.18     20.53 o 
   5   5  16        4.14       20.50     18.21 o 
   6   5  16        7.41       19.25     18.02 o 
   7   5  16        2.66        7.72     15.66 o 
   8   5  16       15.79       35.34     22.12 o 
   9   5  16        5.61       46.83     17.20 o 
 -14   6  16       69.46       71.98     26.32 o 
 -13   6  16        8.97        4.74     27.95 o 
 -12   6  16        7.63       27.62     24.76 o 
 -11   6  16       83.13       63.80     28.46 o 
 -10   6  16      127.32      135.99     25.55 o 
  -9   6  16       32.51       53.72     20.28 o 
  -8   6  16       38.21       11.30     22.60 o 
  -7   6  16      243.24      228.49     28.31 o 
  -6   6  16       83.11      124.39     20.81 o 
  -5   6  16       69.28       35.12     22.99 o 
  -4   6  16      292.75      279.64     32.33 o 
  -3   6  16       14.19       21.64     21.64 o 
  -2   6  16       13.38        0.00     19.89 o 
  -1   6  16      244.46      226.73     30.67 o 
   0   6  16      179.01      174.39     21.31 o 
   1   6  16       17.71        8.75     16.48 o 
   2   6  16       28.81       26.96     16.72 o 
   3   6  16       44.21       36.89     19.38 o 
   4   6  16       57.32       43.79     21.28 o 
   5   6  16        1.89        2.03     18.07 o 
   6   6  16        0.36       31.79     17.38 o 
   7   6  16        0.37       10.05     16.12 o 
 -13   7  16        1.73        0.00     23.94 o 
 -12   7  16       26.23       21.27     23.49 o 
 -11   7  16       15.55       13.64     24.15 o 
 -10   7  16       31.38       49.91     24.17 o 
  -9   7  16        0.22       12.47     21.44 o 
  -8   7  16        2.70       21.73     18.72 o 
  -7   7  16        0.64       20.93     20.72 o 
  -6   7  16        1.49       29.31     20.37 o 
  -5   7  16       42.78       44.69     20.09 o 
  -4   7  16        0.37       12.38     20.49 o 
  -3   7  16      106.94       95.85     26.64 o 
  -2   7  16       90.24       92.71     24.18 o 
  -1   7  16       14.36       17.77     24.23 o 
   0   7  16       58.50       71.69     15.90 o 
   1   7  16       18.06       63.34     18.07 o 
   2   7  16        0.84        1.82     17.04 o 
   3   7  16        5.58       21.56     16.52 o 
   4   7  16       20.82        5.96     21.64 o 
   5   7  16       13.20       38.56     18.60 o 
   6   7  16        0.00       10.28     19.24 o 
 -11   8  16       13.57       25.64     25.64 o 
 -10   8  16       23.72       32.69     26.39 o 
  -9   8  16       14.29        2.01     21.36 o 
  -8   8  16        2.34       40.45     21.92 o 
  -7   8  16      232.83      254.77     32.09 o 
  -6   8  16        0.48        7.59     19.09 o 
  -5   8  16       41.00       84.00     23.56 o 
  -4   8  16      150.32      112.78     28.05 o 
  -3   8  16       20.73        3.65     22.26 o 
  -2   8  16       40.79       25.95     23.27 o 
  -1   8  16      126.50       95.90     28.56 o 
   0   8  16        4.73        6.95     14.85 o 
   1   8  16        2.77        7.94     21.11 o 
   2   8  16        1.91       11.95     20.81 o 
   3   8  16        3.83       20.36     23.03 o 
   4   8  16       10.57       16.39     23.83 o 
  -7   9  16       94.03       74.38     25.50 o 
  -6   9  16       17.06        7.76     22.94 o 
  -5   9  16       12.89       24.68     18.68 o 
  -4   9  16       20.39        7.58     22.07 o 
  -3   9  16        1.06       13.29     19.84 o 
  -2   9  16        1.32       15.32     20.13 o 
  -1   9  16        0.40        7.70     18.80 o 
   0   9  16        0.02        6.81     20.83 o 
 -17   1  17        4.23        4.44     19.88 o 
 -16   1  17        3.25       19.38     20.04 o 
 -15   1  17        9.12       21.98     21.98 o 
 -14   1  17       90.25       93.76     23.79 o 
 -13   1  17        0.57        3.74     21.50 o 
 -12   1  17       25.28       23.50     21.16 o 
 -11   1  17      109.58      178.86     26.60 o 
 -10   1  17      117.53      148.44     23.49 o 
  -9   1  17       78.21       21.50     22.91 o 
  -8   1  17       54.82        3.02     18.78 o 
  -7   1  17      151.94      189.18     24.79 o 
  -6   1  17      557.53      476.41     32.24 o 
  -5   1  17       87.93       68.74     19.31 o 
  -4   1  17      335.18      309.83     26.71 o 
  -3   1  17      106.85      125.72     21.47 o 
  -2   1  17      322.15      341.05     25.89 o 
  -1   1  17      109.10      105.18     18.01 o 
   0   1  17       55.90       22.92     15.99 o 
   1   1  17      113.23      131.09     21.41 o 
   2   1  17      109.46      161.22     23.54 o 
   3   1  17      112.96      129.56     22.22 o 
   4   1  17       11.01       49.13     16.45 o 
   5   1  17        2.49       17.97     18.81 o 
   6   1  17        1.47        3.28     16.17 o 
   7   1  17       61.93       61.58     20.20 o 
   8   1  17       42.05       55.39     18.58 o 
   9   1  17        0.20       32.69     16.35 o 
  10   1  17        1.57        8.49     15.54 o 
 -17   2  17        2.71       41.47     16.07 o 
 -16   2  17        0.14        6.80     22.45 o 
 -15   2  17        1.26        0.00     22.20 o 
 -14   2  17       30.72       14.77     22.64 o 
 -13   2  17        2.86        1.92     21.93 o 
 -12   2  17       14.67       24.70     21.55 o 
 -11   2  17        0.08        8.96     19.12 o 
 -10   2  17       17.97       49.36     21.19 o 
  -9   2  17        0.98        4.77     18.37 o 
  -8   2  17      210.16      245.93     28.03 o 
  -7   2  17       26.25       14.61     19.72 o 
  -6   2  17      265.61      276.00     27.17 o 
  -5   2  17        4.09        1.35     16.18 o 
  -4   2  17      817.43     1002.05     41.87 o 
  -3   2  17      604.11      652.01     35.08 o 
  -2   2  17       81.47       81.29     17.44 o 
  -1   2  17       51.88       45.28     18.29 o 
   0   2  17      348.05      366.43     20.93 o 
   1   2  17       65.42       63.35     20.90 o 
   2   2  17      111.39      145.16     20.64 o 
   3   2  17       55.76       82.78     19.85 o 
   4   2  17      103.17       99.37     25.12 o 
   5   2  17       13.49        8.61     16.81 o 
   6   2  17       29.03       58.07     18.59 o 
   7   2  17        2.55       23.22     17.02 o 
   8   2  17        6.91       32.43     18.20 o 
   9   2  17       15.19       34.00     15.23 o 
  10   2  17        3.16        5.21     17.42 o 
 -17   3  17       16.15       48.10     21.53 o 
 -16   3  17        9.84       28.53     25.31 o 
 -15   3  17       23.21       25.19     25.19 o 
 -14   3  17      113.49      106.55     30.34 o 
 -13   3  17       31.93       61.64     23.81 o 
 -12   3  17      194.05      228.01     33.77 o 
 -11   3  17      211.17      261.83     30.73 o 
 -10   3  17       49.89      101.18     22.19 o 
  -9   3  17       99.87      110.95     25.03 o 
  -8   3  17       25.78       23.20     23.20 o 
  -7   3  17      636.81      677.66     41.09 o 
  -6   3  17       39.65       36.63     15.24 o 
  -5   3  17      393.66      385.51     29.02 o 
  -4   3  17       11.22       16.69     16.25 o 
  -3   3  17      149.84      136.63     23.86 o 
  -2   3  17       25.69       10.98     16.57 o 
  -1   3  17       24.30       44.44     15.03 o 
   0   3  17       42.65       54.93     20.09 o 
   1   3  17       25.01        8.86     19.20 o 
   2   3  17       94.60       69.81     19.94 o 
   3   3  17        4.52        8.04     18.26 o 
   4   3  17      154.97      160.23     27.13 o 
   5   3  17      109.01       97.86     26.67 o 
   6   3  17        6.87        1.89     16.46 o 
   7   3  17        0.26       19.01     19.01 o 
   8   3  17        5.86       13.17     18.52 o 
   9   3  17        8.98       20.43     18.65 o 
  10   3  17       38.69       71.98     20.97 o 
 -16   4  17       15.21        5.05     26.17 o 
 -15   4  17       23.09       67.57     23.32 o 
 -14   4  17        0.01       53.80     18.01 o 
 -13   4  17       50.80       78.62     29.09 o 
 -12   4  17        4.49       17.07     23.00 o 
 -11   4  17        0.69       42.61     17.49 o 
 -10   4  17      279.57      290.04     31.68 o 
  -9   4  17      447.41      530.22     37.18 o 
  -8   4  17        2.21        1.65     18.35 o 
  -7   4  17      220.26      173.36     26.24 o 
  -6   4  17        8.07       26.58     16.22 o 
  -5   4  17       90.51       79.91     18.76 o 
  -4   4  17       16.75        5.86     16.06 o 
  -3   4  17      132.60      127.95     19.71 o 
  -2   4  17        5.50       15.96     14.24 o 
  -1   4  17       20.23       28.00     13.58 o 
   0   4  17        0.59       26.10     10.23 o 
   1   4  17       56.71       54.94     20.02 o 
   2   4  17        5.03        9.83     16.03 o 
   3   4  17        6.58        3.42     16.88 o 
   4   4  17       23.08       31.88     20.40 o 
   5   4  17       12.91        0.00     19.52 o 
   6   4  17        0.02       20.75     17.26 o 
   7   4  17        0.25        5.76     19.85 o 
   8   4  17        0.10       27.23     19.28 o 
   9   4  17        2.11       23.17     23.17 o 
 -15   5  17       86.10       57.58     32.41 o 
 -14   5  17       37.65       24.41     25.84 o 
 -13   5  17       69.26       82.30     28.65 o 
 -12   5  17       36.28        2.19     26.82 o 
 -11   5  17        4.93       30.08     24.75 o 
 -10   5  17        1.28        2.15     23.26 o 
  -9   5  17      179.61      165.76     28.54 o 
  -8   5  17       94.41       87.77     24.49 o 
  -7   5  17       58.22       83.59     20.57 o 
  -6   5  17       14.73       21.67     21.67 o 
  -5   5  17        3.63        8.02     16.91 o 
  -4   5  17      141.63      148.30     21.34 o 
  -3   5  17      139.38      199.85     24.06 o 
  -2   5  17       13.68       14.04     17.82 o 
  -1   5  17      105.55      109.27     18.42 o 
   0   5  17       20.04        6.80     13.65 o 
   1   5  17       38.60       16.80     19.52 o 
   2   5  17        8.91        6.94     19.33 o 
   3   5  17       47.20       77.15     20.12 o 
   4   5  17        3.02        9.36     18.29 o 
   5   5  17       25.28        1.83     21.47 o 
   6   5  17        5.50        1.99     22.88 o 
   7   5  17       22.25       33.47     18.55 o 
   8   5  17       19.31       53.05     19.55 o 
 -14   6  17        8.79       12.37     26.82 o 
 -13   6  17      121.54      116.37     29.61 o 
 -12   6  17       13.57       27.69     27.69 o 
 -11   6  17        0.48        6.78     22.92 o 
 -10   6  17      150.59       97.83     29.37 o 
  -9   6  17        6.81        8.18     21.40 o 
  -8   6  17      191.64      158.23     27.45 o 
  -7   6  17      194.22      206.60     27.33 o 
  -6   6  17       93.74      111.89     26.36 o 
  -5   6  17        5.42        8.64     19.81 o 
  -4   6  17      207.51      148.90     28.70 o 
  -3   6  17       60.77       65.36     21.04 o 
  -2   6  17       13.54        6.78     18.68 o 
  -1   6  17        0.10       37.54     18.87 o 
   0   6  17       15.27       16.61     12.63 o 
   1   6  17      164.58      148.68     26.31 o 
   2   6  17        1.59       31.22     15.61 o 
   3   6  17       18.15        1.83     18.98 o 
   4   6  17        0.96        9.68     19.54 o 
   5   6  17       41.07       51.42     23.44 o 
   6   6  17       30.44       46.09     16.19 o 
   7   6  17        0.18       13.98     19.43 o 
 -12   7  17        5.66        4.82     24.75 o 
 -11   7  17       20.74       52.34     23.44 o 
 -10   7  17       17.11       21.73     23.68 o 
  -9   7  17        6.01       14.58     22.95 o 
  -8   7  17        0.02       25.96     21.53 o 
  -7   7  17        0.09        1.86     15.78 o 
  -6   7  17        0.03       18.59     22.47 o 
  -5   7  17       91.49       60.08     22.99 o 
  -4   7  17        7.19       26.97     20.37 o 
  -3   7  17       89.05      130.33     25.23 o 
  -2   7  17        2.46        3.58     21.62 o 
  -1   7  17      108.49       94.48     26.19 o 
   0   7  17       89.80       96.20     33.99 o 
   1   7  17       19.91        5.77     20.46 o 
   2   7  17        0.34       19.39     17.61 o 
   3   7  17        0.74        5.87     19.77 o 
   4   7  17        4.80        6.14     21.71 o 
   5   7  17        1.64        4.10     21.25 o 
 -10   8  17       13.50       23.88     23.10 o 
  -9   8  17        3.00        8.42     23.90 o 
  -8   8  17        1.25       14.15     21.14 o 
  -7   8  17       24.78       41.24     23.78 o 
  -6   8  17       18.91       11.59     21.47 o 
  -5   8  17       35.36       41.46     20.55 o 
  -4   8  17       16.76       74.70     20.84 o 
  -3   8  17        1.20        5.63     20.63 o 
  -2   8  17       56.26       52.56     23.28 o 
  -1   8  17        0.19       22.58     22.58 o 
   0   8  17       40.98       15.13     34.84 o 
   1   8  17        8.66        9.96     19.35 o 
   2   8  17       10.95        0.00     16.39 o 
   3   8  17        7.02       12.27     20.51 o 
  -5   9  17        3.14        3.76     20.28 o 
  -4   9  17        2.23       11.27     22.55 o 
  -3   9  17        6.96       36.02     20.76 o 
  -2   9  17       35.77       38.26     20.50 o 
 -17   0  18        0.64        4.19     18.34 o 
 -16   0  18        0.11        2.08     16.22 o 
 -15   0  18       28.12       16.08     18.65 o 
 -14   0  18       74.81       56.02     22.10 o 
 -13   0  18        7.71       11.09     19.74 o 
 -12   0  18        1.32       10.52     20.14 o 
 -11   0  18      240.32      255.10     28.10 o 
 -10   0  18       44.49       68.87     22.28 o 
  -9   0  18      275.70      298.19     32.37 o 
  -8   0  18        5.55       13.19     19.46 o 
  -7   0  18      172.11      132.53     18.20 o 
  -6   0  18       14.27        6.75     14.38 o 
  -5   0  18       35.06       12.84     13.89 o 
  -4   0  18        4.48        8.83     15.35 o 
  -3   0  18      572.13      466.92     30.62 o 
  -2   0  18       33.34       82.33     17.87 o 
  -1   0  18      350.10      401.98     27.43 o 
   0   0  18       33.92       57.65     14.30 o 
   1   0  18       23.08       12.92     18.08 o 
   2   0  18       39.44       50.72     19.89 o 
   3   0  18      563.96      674.96     38.87 o 
   4   0  18      590.39      610.06     36.83 o 
   5   0  18       62.66       47.43     21.91 o 
   6   0  18      107.68       86.63     23.40 o 
   7   0  18        2.98        3.32     16.38 o 
   8   0  18       13.52       20.08     14.89 o 
   9   0  18       21.62       16.54     15.58 o 
  10   0  18       14.39       12.90     16.42 o 
 -17   1  18        8.04       42.00     18.92 o 
 -16   1  18        1.17       21.06     21.06 o 
 -15   1  18       21.78        8.51     20.38 o 
 -14   1  18       42.31       56.98     20.83 o 
 -13   1  18        3.36       29.24     18.79 o 
 -12   1  18      143.62      163.25     24.32 o 
 -11   1  18       63.49      102.54     21.59 o 
 -10   1  18       65.73       64.02     22.99 o 
  -9   1  18     1506.76     1426.60     56.52 o 
  -8   1  18       75.55      116.67     22.04 o 
  -7   1  18      151.16      193.08     24.82 o 
  -6   1  18       67.93       25.71     21.62 o 
  -5   1  18       42.30       41.66     16.66 o 
  -4   1  18       85.68       86.20     18.08 o 
  -3   1  18      293.79      219.66     24.65 o 
  -2   1  18      379.02      368.22     31.96 o 
  -1   1  18      117.32       77.29     22.60 o 
   0   1  18      499.01      494.61     25.35 o 
   1   1  18     1031.88     1125.19     48.59 o 
   2   1  18      257.20      275.35     28.52 o 
   3   1  18       50.34       56.13     18.63 o 
   4   1  18      237.09      208.02     30.60 o 
   5   1  18      115.80      144.06     22.74 o 
   6   1  18        4.89       17.33     16.73 o 
   7   1  18       55.25       75.18     21.46 o 
   8   1  18       15.72       27.89     18.59 o 
   9   1  18        8.26        6.97     15.60 o 
  10   1  18        0.47       15.30     15.30 o 
 -17   2  18        4.26        2.35     22.03 o 
 -16   2  18       13.14        4.48     19.91 o 
 -15   2  18        8.25       13.40     19.64 o 
 -14   2  18       60.08       27.17     27.17 o 
 -13   2  18        1.39       16.52     21.79 o 
 -12   2  18       69.76       82.43     21.94 o 
 -11   2  18       53.76       50.43     25.57 o 
 -10   2  18      120.28       78.09     23.55 o 
  -9   2  18       10.48        1.67     20.74 o 
  -8   2  18      901.37      848.38     45.46 o 
  -7   2  18        1.32       16.95     19.96 o 
  -6   2  18        0.21        2.97     15.78 o 
  -5   2  18       41.78       50.23     16.90 o 
  -4   2  18      266.47      247.83     27.56 o 
  -3   2  18       32.91       41.82     17.39 o 
  -2   2  18        1.02       12.69     14.00 o 
  -1   2  18        5.08       20.09     16.17 o 
   0   2  18       17.26        1.69     23.54 o 
   1   2  18      267.68      271.80     29.27 o 
   2   2  18      198.27      218.91     30.82 o 
   3   2  18       46.59       46.98     20.07 o 
   4   2  18        0.72       10.41     18.42 o 
   5   2  18        0.00       16.04     16.04 o 
   6   2  18       93.78      122.87     23.19 o 
   7   2  18       53.08       54.66     21.52 o 
   8   2  18        8.93        9.12     17.68 o 
   9   2  18        9.85       19.58     16.21 o 
 -16   3  18        8.73       21.58     21.58 o 
 -15   3  18        1.59       24.67     24.67 o 
 -14   3  18       31.57        2.16     28.14 o 
 -13   3  18       97.34      112.82     28.52 o 
 -12   3  18       42.07       45.57     23.03 o 
 -11   3  18       32.99       25.68     24.70 o 
 -10   3  18       64.70       67.53     24.28 o 
  -9   3  18       39.46       10.55     25.43 o 
  -8   3  18      557.82      609.04     40.39 o 
  -7   3  18        0.09       22.73     22.73 o 
  -6   3  18       82.10       77.56     21.84 o 
  -5   3  18       81.36       76.62     21.00 o 
  -4   3  18      173.05      189.53     23.74 o 
  -3   3  18       85.15       81.47     19.98 o 
  -2   3  18      181.74      236.31     26.30 o 
  -1   3  18        1.35       18.70     18.70 o 
   0   3  18      215.45      232.54     18.46 o 
   1   3  18        5.06        0.00     18.51 o 
   2   3  18       10.68        1.72     20.05 o 
   3   3  18      112.16      117.89     20.69 o 
   4   3  18      100.52       73.04     21.64 o 
   5   3  18       18.39       10.99     17.54 o 
   6   3  18       28.54       75.95     20.17 o 
   7   3  18        2.64        9.58     18.57 o 
   8   3  18       17.06       11.36     19.60 o 
   9   3  18        2.53        7.43     18.41 o 
 -16   4  18        2.10        4.98     24.64 o 
 -15   4  18       11.54       26.77     27.47 o 
 -14   4  18       55.26       64.00     25.50 o 
 -13   4  18       20.84       34.16     24.15 o 
 -12   4  18       17.44       19.61     25.49 o 
 -11   4  18      209.42      202.07     29.32 o 
 -10   4  18        4.38       25.16     25.16 o 
  -9   4  18       23.19       33.86     22.17 o 
  -8   4  18        0.48        0.00     22.23 o 
  -7   4  18      244.28      250.73     30.93 o 
  -6   4  18       90.61       73.62     22.22 o 
  -5   4  18      353.19      329.53     31.04 o 
  -4   4  18       30.55       34.22     17.76 o 
  -3   4  18       27.88       27.61     17.33 o 
  -2   4  18      330.21      319.78     27.61 o 
  -1   4  18       92.38      102.84     22.85 o 
   0   4  18       47.76       22.39     21.58 o 
   1   4  18        0.80       19.26     19.26 o 
   2   4  18       63.85       52.89     23.27 o 
   3   4  18       78.81       54.81     22.13 o 
   4   4  18        6.52       12.95     20.47 o 
   5   4  18       27.17       18.88     21.97 o 
   6   4  18        8.90       11.58     18.96 o 
   7   4  18        5.11       13.60     19.73 o 
   8   4  18       32.04        9.77     20.08 o 
 -15   5  18       16.36        2.52     27.50 o 
 -14   5  18        4.08       22.15     26.63 o 
 -13   5  18        1.91       19.14     24.88 o 
 -12   5  18        7.60       18.28     24.53 o 
 -11   5  18      230.50      207.49     32.83 o 
 -10   5  18        6.48       16.59     23.47 o 
  -9   5  18      131.15      118.72     30.55 o 
  -8   5  18       15.24       41.39     21.96 o 
  -7   5  18       21.82       36.05     20.37 o 
  -6   5  18       10.08        0.00     17.54 o 
  -5   5  18        7.52       35.30     15.71 o 
  -4   5  18       30.42        4.88     21.41 o 
  -3   5  18      116.19      117.43     22.85 o 
  -2   5  18      133.30      112.70     23.12 o 
  -1   5  18       21.01       14.96     21.60 o 
   0   5  18      141.72      119.74     16.20 o 
   1   5  18      105.15       95.86     21.38 o 
   2   5  18        9.85       16.15     19.46 o 
   3   5  18       29.87       44.43     19.74 o 
   4   5  18       52.89       53.18     23.15 o 
   5   5  18        6.13       11.71     21.25 o 
   6   5  18        1.53       17.67     21.90 o 
   7   5  18       33.46       39.40     23.27 o 
 -13   6  18        1.08        4.80     30.16 o 
 -12   6  18       54.49       58.69     27.62 o 
 -11   6  18       70.83       27.09     31.22 o 
 -10   6  18       10.36       12.95     23.64 o 
  -9   6  18       25.15       25.06     25.06 o 
  -8   6  18        0.87       21.75     20.42 o 
  -7   6  18        3.29       17.02     21.98 o 
  -6   6  18       95.87      120.30     25.58 o 
  -5   6  18        2.25        3.54     20.60 o 
  -4   6  18       18.50       48.88     20.33 o 
  -3   6  18      256.56      176.56     31.36 o 
  -2   6  18       28.21       43.37     20.06 o 
  -1   6  18        0.00        7.08     20.02 o 
   0   6  18        4.68       14.24     14.24 o 
   1   6  18        0.00        3.64     16.55 o 
   2   6  18        0.01        1.80     18.68 o 
   3   6  18        6.39        0.00     15.72 o 
   4   6  18       10.03        3.91     20.30 o 
   5   6  18        0.06       14.04     18.80 o 
   6   6  18        2.04       10.03     21.52 o 
 -12   7  18        0.28       30.50     18.34 o 
 -11   7  18       18.85       26.05     26.05 o 
 -10   7  18        0.60       19.71     21.84 o 
  -9   7  18       11.53       37.91     18.64 o 
  -8   7  18        2.41        4.13     24.14 o 
  -7   7  18        2.23       11.78     22.34 o 
  -6   7  18       19.45       37.81     19.80 o 
  -5   7  18       61.18       14.83     25.88 o 
  -4   7  18       17.37       62.10     20.77 o 
  -3   7  18        7.38       40.14     18.70 o 
  -2   7  18       32.90       78.73     21.58 o 
  -1   7  18        1.85       44.49     19.23 o 
   0   7  18        0.19       10.15     14.16 o 
   1   7  18       49.74       69.45     20.11 o 
   2   7  18       69.45       49.12     24.56 o 
   3   7  18        8.84        0.00     19.47 o 
   4   7  18        0.26        2.03     15.68 o 
  -9   8  18       87.71       70.95     23.72 o 
  -8   8  18       14.28       18.23     18.23 o 
  -7   8  18        0.26       31.45     20.28 o 
  -6   8  18       76.80      100.16     24.34 o 
  -5   8  18        1.03        5.68     19.96 o 
  -4   8  18        0.50       14.97     19.16 o 
  -3   8  18       38.14       26.25     22.24 o 
  -2   8  18        1.90       11.31     21.16 o 
  -1   8  18        1.35       13.50     20.62 o 
   0   8  18       20.01       11.02     13.56 o 
   1   8  18       11.12        3.99     20.27 o 
 -17   1  19        0.77        0.00     19.56 o 
 -16   1  19        0.40       26.25     18.57 o 
 -15   1  19       13.66       27.82     20.31 o 
 -14   1  19        1.32        2.03     18.32 o 
 -13   1  19       31.85        8.04     23.21 o 
 -12   1  19       56.31       38.32     22.06 o 
 -11   1  19        0.88       10.97     21.47 o 
 -10   1  19       10.69       12.38     21.96 o 
  -9   1  19      175.00      216.82     29.34 o 
  -8   1  19      193.07      256.74     29.63 o 
  -7   1  19       33.22       77.83     19.51 o 
  -6   1  19      703.43      627.41     38.21 o 
  -5   1  19      645.38      727.77     38.75 o 
  -4   1  19       97.32       93.39     21.67 o 
  -3   1  19       46.87       11.78     20.67 o 
  -2   1  19     1327.94     1371.83     52.69 o 
  -1   1  19      575.63      591.50     38.66 o 
   0   1  19      109.57       97.82     32.85 o 
   1   1  19       43.04        1.52     26.35 o 
   2   1  19      176.34      179.84     26.53 o 
   3   1  19        1.61       28.44     18.24 o 
   4   1  19       44.82       75.24     19.27 o 
   5   1  19       58.34       43.55     21.87 o 
   6   1  19       23.89        8.85     18.85 o 
   7   1  19        1.32       17.49     17.49 o 
   8   1  19        8.37       43.76     16.69 o 
   9   1  19        2.60        5.17     15.36 o 
 -17   2  19        0.10       39.43     17.83 o 
 -16   2  19        1.74        9.25     18.92 o 
 -15   2  19       15.76       24.84     25.30 o 
 -14   2  19       20.57       28.50     19.38 o 
 -13   2  19       11.37        4.28     20.88 o 
 -12   2  19        3.07       20.09     20.09 o 
 -11   2  19       63.25       67.64     23.98 o 
 -10   2  19       70.59       57.16     20.81 o 
  -9   2  19       50.04       38.71     22.33 o 
  -8   2  19       55.51       65.77     24.66 o 
  -7   2  19      566.83      628.66     41.26 o 
  -6   2  19      618.56      605.91     41.12 o 
  -5   2  19      176.02      187.64     27.03 o 
  -4   2  19      425.15      468.04     34.71 o 
  -3   2  19        1.55       13.44     18.06 o 
  -2   2  19       27.94       35.92     20.15 o 
  -1   2  19        1.20       18.36     17.92 o 
   0   2  19       21.04       14.92     14.92 o 
   1   2  19       23.61       26.10     15.36 o 
   2   2  19      142.64      132.34     24.62 o 
   3   2  19      152.75      169.48     26.88 o 
   4   2  19        3.23       16.11     17.80 o 
   5   2  19        6.35       19.08     19.08 o 
   6   2  19       25.52       38.73     17.70 o 
   7   2  19       49.86       49.68     21.04 o 
   8   2  19       28.86        3.65     19.79 o 
   9   2  19        3.17       12.43     17.85 o 
 -16   3  19        1.19        7.14     22.32 o 
 -15   3  19        0.06       21.31     20.37 o 
 -14   3  19       17.46       29.91     18.76 o 
 -13   3  19        3.06        6.74     22.66 o 
 -12   3  19        1.33       21.12     21.12 o 
 -11   3  19        0.03        4.12     24.99 o 
 -10   3  19        1.35       22.92     22.92 o 
  -9   3  19      952.48      968.68     53.19 o 
  -8   3  19        3.74       12.46     20.92 o 
  -7   3  19        0.43        8.54     23.10 o 
  -6   3  19       71.83       55.57     22.23 o 
  -5   3  19      446.57      450.32     35.00 o 
  -4   3  19        3.19        6.15     17.57 o 
  -3   3  19      168.08      174.31     23.66 o 
  -2   3  19       15.44       21.75     17.02 o 
  -1   3  19      445.59      439.63     33.46 o 
   0   3  19       34.80       30.94     17.03 o 
   1   3  19      354.51      362.52     29.96 o 
   2   3  19      158.64      163.68     25.21 o 
   3   3  19      142.35      103.56     25.09 o 
   4   3  19        2.86       11.15     18.09 o 
   5   3  19      101.01       91.39     25.17 o 
   6   3  19        8.27       11.52     18.86 o 
   7   3  19        2.60       21.18     15.37 o 
   8   3  19        0.50       13.23     17.42 o 
 -15   4  19       12.93       36.90     25.83 o 
 -14   4  19       29.23       19.18     25.11 o 
 -13   4  19        5.13        6.98     23.81 o 
 -12   4  19        1.67       40.17     19.60 o 
 -11   4  19        0.58        8.45     22.71 o 
 -10   4  19       38.86       36.64     24.90 o 
  -9   4  19      451.64      471.36     40.85 o 
  -8   4  19       36.65       33.42     22.28 o 
  -7   4  19      690.90      686.60     45.05 o 
  -6   4  19       55.86       68.47     24.30 o 
  -5   4  19       85.52      111.22     25.17 o 
  -4   4  19       53.71       82.99     19.83 o 
  -3   4  19      137.30      116.55     13.63 o 
  -2   4  19       12.49       12.89     17.96 o 
  -1   4  19        0.00       16.40     16.83 o 
   0   4  19        6.32       12.30     13.99 o 
   1   4  19       15.12       32.87     17.59 o 
   2   4  19      339.79      305.80     32.75 o 
   3   4  19        0.18        5.59     18.84 o 
   4   4  19       25.07       16.94     22.45 o 
   5   4  19       11.28       30.90     20.94 o 
   6   4  19        0.19       22.34     22.34 o 
   7   4  19        9.06        7.88     17.06 o 
 -14   5  19       23.32       25.85     25.85 o 
 -13   5  19        0.49       31.23     24.42 o 
 -12   5  19        3.21        2.36     22.68 o 
 -11   5  19        8.76       35.58     22.86 o 
 -10   5  19        4.01        8.39     24.74 o 
  -9   5  19      123.52      111.28     26.21 o 
  -8   5  19       82.98       67.71     27.54 o 
  -7   5  19       11.52       14.82     19.46 o 
  -6   5  19       88.67      112.98     23.86 o 
  -5   5  19       10.51       10.44     18.53 o 
  -4   5  19       35.79       11.97     20.15 o 
  -3   5  19        2.04        5.20     22.22 o 
  -2   5  19      397.76      338.57     33.62 o 
  -1   5  19       18.65       12.11     21.15 o 
   0   5  19       12.00       13.00     14.02 o 
   1   5  19        0.11       19.39     19.39 o 
   2   5  19        2.18        9.34     18.26 o 
   3   5  19       20.01        5.62     19.46 o 
   4   5  19       16.81       29.17     20.89 o 
   5   5  19       18.56        3.83     19.54 o 
   6   5  19       16.49       37.53     20.61 o 
 -13   6  19        0.11       26.75     19.61 o 
 -12   6  19      108.85      115.50     30.11 o 
 -11   6  19       49.76        4.49     28.05 o 
 -10   6  19        5.05       19.57     23.58 o 
  -9   6  19       72.50      106.56     23.25 o 
  -8   6  19       48.74       98.05     23.06 o 
  -7   6  19        1.19       20.51     20.51 o 
  -6   6  19      127.80      134.46     22.44 o 
  -5   6  19       37.67       12.68     20.88 o 
  -4   6  19       12.13       21.83     21.83 o 
  -3   6  19       42.36       14.23     23.24 o 
  -2   6  19       19.05        8.97     24.71 o 
  -1   6  19       34.44       23.44     20.85 o 
   0   6  19       60.91       30.46     16.52 o 
   1   6  19        1.46       16.94     20.90 o 
   2   6  19        1.20       15.44     19.53 o 
   3   6  19        9.54        1.92     17.90 o 
   4   6  19        3.13        9.97     18.80 o 
   5   6  19       28.73       47.76     21.25 o 
 -11   7  19        2.80       22.99     22.99 o 
 -10   7  19       15.94       27.18     27.18 o 
  -9   7  19        0.86        4.28     21.59 o 
  -8   7  19        0.70       18.28     23.70 o 
  -7   7  19       31.68       55.21     22.96 o 
  -6   7  19        0.72       21.86     21.86 o 
  -5   7  19      120.82      120.21     24.69 o 
  -4   7  19       39.52       40.94     21.24 o 
  -3   7  19      103.61       81.43     26.25 o 
  -2   7  19       11.08       16.69     20.67 o 
  -1   7  19       13.90        3.78     21.94 o 
   0   7  19       40.80       44.96     15.45 o 
   1   7  19       50.75       52.60     21.16 o 
   2   7  19        0.49        2.03     18.12 o 
   3   7  19        0.30       24.10     24.10 o 
  -8   8  19        1.49        9.97     21.95 o 
  -7   8  19        0.51        9.89     20.31 o 
  -6   8  19        3.63       40.31     18.55 o 
  -5   8  19        0.06       15.25     20.57 o 
  -4   8  19        0.36        9.37     22.79 o 
  -3   8  19       17.63       18.86     18.86 o 
  -2   8  19        0.19       15.15     19.55 o 
  -1   8  19       35.82      101.62     22.86 o 
   0   8  19        4.19        9.63     19.42 o 
 -17   0  20        0.05       16.89     19.54 o 
 -16   0  20        2.85       12.54     19.12 o 
 -15   0  20        2.67       20.03     20.03 o 
 -14   0  20      113.62      115.38     24.60 o 
 -13   0  20        9.85       13.40     20.76 o 
 -12   0  20       86.05       98.58     24.10 o 
 -11   0  20       50.67       14.35     22.54 o 
 -10   0  20        0.82       12.20     16.41 o 
  -9   0  20      592.77      634.94     40.82 o 
  -8   0  20      239.91      215.65     28.73 o 
  -7   0  20        6.08        4.59     18.35 o 
  -6   0  20      551.41      522.15     37.66 o 
  -5   0  20     1710.29     1806.46     57.17 o 
  -4   0  20      783.24      815.68     41.25 o 
  -3   0  20     1386.74     1662.99     56.86 o 
  -2   0  20      169.41      138.53     28.83 o 
  -1   0  20      251.39      211.71     29.71 o 
   0   0  20      459.44      397.37     29.88 o 
   1   0  20      219.52      145.34     17.73 o 
   2   0  20        4.94        9.58     16.70 o 
   3   0  20       47.15       79.30     18.18 o 
   4   0  20        3.66       13.39     16.12 o 
   5   0  20       47.68       45.97     19.81 o 
   6   0  20        0.00        0.00     16.19 o 
   7   0  20        0.07       13.54     15.73 o 
   8   0  20       19.35       36.57     15.03 o 
 -16   1  20        0.71       24.25     20.70 o 
 -15   1  20        7.15       26.02     26.47 o 
 -14   1  20        4.31       22.28     22.28 o 
 -13   1  20       21.18       34.74     22.25 o 
 -12   1  20      149.59       84.57     26.44 o 
 -11   1  20      174.40      185.59     24.76 o 
 -10   1  20       91.72      138.47     22.96 o 
  -9   1  20      331.00      228.06     31.25 o 
  -8   1  20      181.52      169.32     30.64 o 
  -7   1  20       12.81       16.47     21.95 o 
  -6   1  20       14.71       22.66     22.66 o 
  -5   1  20       27.57       39.31     20.43 o 
  -4   1  20      162.51      180.01     28.29 o 
  -3   1  20       48.89       57.33     22.58 o 
  -2   1  20       82.96       97.47     24.20 o 
  -1   1  20      316.27      284.15     30.56 o 
   0   1  20      105.45      107.19     19.69 o 
   1   1  20      278.31      266.32     31.61 o 
   2   1  20      217.92      225.61     26.11 o 
   3   1  20        0.58       13.82     18.79 o 
   4   1  20       48.14       68.45     17.47 o 
   5   1  20       89.56       51.42     20.29 o 
   6   1  20        0.84       21.37     21.92 o 
   7   1  20        3.55        7.10     16.46 o 
   8   1  20        1.00       17.18     17.18 o 
 -16   2  20        0.39       32.36     20.71 o 
 -15   2  20        1.13        0.00     20.83 o 
 -14   2  20        0.63        2.30     20.24 o 
 -13   2  20        1.89       19.20     21.32 o 
 -12   2  20        5.41        6.15     20.60 o 
 -11   2  20       62.61       59.65     24.94 o 
 -10   2  20       12.32        0.00     19.93 o 
  -9   2  20      116.28      115.57     25.70 o 
  -8   2  20      154.15      123.56     29.89 o 
  -7   2  20      158.84      161.74     29.07 o 
  -6   2  20       37.32       62.83     25.26 o 
  -5   2  20       37.95       12.80     23.58 o 
  -4   2  20       89.72      127.40     24.41 o 
  -3   2  20      384.55      315.29     32.77 o 
  -2   2  20       79.54      124.32     22.51 o 
  -1   2  20      270.76      325.53     28.96 o 
   0   2  20       84.04       89.63     23.93 o 
   1   2  20        5.22       48.07     17.19 o 
   2   2  20       79.42       47.69     25.46 o 
   3   2  20       92.57      115.71     23.27 o 
   4   2  20       23.36       42.36     19.12 o 
   5   2  20       19.25       13.06     19.40 o 
   6   2  20        3.18       13.00     18.66 o 
   7   2  20        0.83       14.70     16.46 o 
   8   2  20        0.15       14.40     18.50 o 
 -16   3  20        0.01        2.40     21.18 o 
 -15   3  20        0.65        9.55     20.68 o 
 -14   3  20        5.87       11.67     21.25 o 
 -13   3  20       50.46       67.69     23.98 o 
 -12   3  20       13.92        6.47     23.00 o 
 -11   3  20       69.21       94.03     26.38 o 
 -10   3  20       12.76       14.08     21.01 o 
  -9   3  20        7.98       21.04     21.51 o 
  -8   3  20      218.32      242.66     31.23 o 
  -7   3  20      316.66      341.29     34.63 o 
  -6   3  20       90.33       39.46     27.51 o 
  -5   3  20      276.01      288.58     30.17 o 
  -4   3  20      103.31      118.06     19.68 o 
  -3   3  20       11.68       26.15     20.53 o 
  -2   3  20       23.36       21.22     18.43 o 
  -1   3  20       13.46        1.70     22.17 o 
   0   3  20       76.29       85.57     16.72 o 
   1   3  20       59.85       40.23     21.81 o 
   2   3  20        0.04       26.96     18.32 o 
   3   3  20        0.61       20.45     16.90 o 
   4   3  20       10.26        7.60     20.52 o 
   5   3  20        1.19       19.20     19.20 o 
   6   3  20        0.24       19.59     19.59 o 
   7   3  20        2.68       24.92     16.38 o 
 -15   4  20        0.42       27.07     29.10 o 
 -14   4  20       12.17        0.00     27.16 o 
 -13   4  20        0.07        9.45     23.38 o 
 -12   4  20       24.82       15.94     24.27 o 
 -11   4  20        0.54       25.21     25.21 o 
 -10   4  20       38.31       10.38     26.92 o 
  -9   4  20      148.05      153.82     27.04 o 
  -8   4  20       88.93       40.13     28.43 o 
  -7   4  20       23.63       36.91     24.08 o 
  -6   4  20      536.86      464.06     41.31 o 
  -5   4  20        5.23       15.63     18.23 o 
  -4   4  20       34.75       37.41     18.60 o 
  -3   4  20        6.65       11.83     18.59 o 
  -2   4  20       57.84       20.30     20.30 o 
  -1   4  20        1.04       21.65     21.65 o 
   0   4  20      256.20      265.03     22.07 o 
   1   4  20       45.63       64.52     22.06 o 
   2   4  20        3.55        3.69     19.02 o 
   3   4  20       64.32       58.60     24.45 o 
   4   4  20       11.02       23.18     20.00 o 
   5   4  20       75.55       82.13     22.51 o 
   6   4  20        9.64       51.08     16.97 o 
 -14   5  20        1.48       32.18     19.35 o 
 -13   5  20        2.48        2.29     23.85 o 
 -12   5  20       55.79       97.99     22.19 o 
 -11   5  20        4.81        0.00     21.24 o 
 -10   5  20        4.77       24.03     24.03 o 
  -9   5  20        0.79        8.35     21.67 o 
  -8   5  20        0.24        0.00     19.97 o 
  -7   5  20       63.82       55.29     22.86 o 
  -6   5  20       42.98       68.39     21.37 o 
  -5   5  20        8.10       23.53     18.28 o 
  -4   5  20        0.35       22.99     17.40 o 
  -3   5  20        0.51       19.26     19.26 o 
  -2   5  20       65.80       56.50     21.34 o 
  -1   5  20       34.51       35.55     18.18 o 
   0   5  20        4.48       14.66     19.99 o 
   1   5  20       32.03        1.79     18.77 o 
   2   5  20       61.20       17.00     21.94 o 
   3   5  20        1.50        9.73     18.29 o 
   4   5  20        5.99       15.57     17.47 o 
   5   5  20       17.33        4.04     19.80 o 
 -12   6  20        1.24       25.97     25.97 o 
 -11   6  20        0.02        9.17     24.67 o 
 -10   6  20        0.01        4.33     21.02 o 
  -9   6  20        3.77       27.38     23.74 o 
  -8   6  20       28.41       24.41     24.41 o 
  -7   6  20        1.87       15.73     17.58 o 
  -6   6  20        0.03        0.00     20.96 o 
  -5   6  20        5.77        9.23     20.85 o 
  -4   6  20       55.80       49.52     23.18 o 
  -3   6  20       54.79       56.54     21.60 o 
  -2   6  20        7.22        0.00     21.06 o 
  -1   6  20       20.49       24.05     21.73 o 
   0   6  20      103.50       59.07     36.83 o 
   1   6  20       11.36       42.07     20.27 o 
   2   6  20        8.72       21.34     16.43 o 
   3   6  20       11.90       19.61     22.20 o 
   4   6  20        1.63       33.58     17.41 o 
 -10   7  20        5.79        8.74     21.09 o 
  -9   7  20        2.85        6.30     19.70 o 
  -8   7  20        5.59       18.30     23.74 o 
  -7   7  20        2.06       43.58     17.28 o 
  -6   7  20        1.90        5.88     20.86 o 
  -5   7  20        0.71       22.88     22.88 o 
  -4   7  20        4.43       18.78     21.76 o 
  -3   7  20        3.60       52.48     17.00 o 
  -2   7  20       14.98       22.62     20.04 o 
  -1   7  20        0.60        9.53     17.57 o 
   0   7  20        0.12       13.26     12.30 o 
   1   7  20       15.50        7.73     21.23 o 
  -5   8  20       27.59        7.50     19.45 o 
  -4   8  20       27.95       37.55     20.74 o 
  -3   8  20        7.77       16.95     19.32 o 
 -16   1  21       13.24       28.75     22.43 o 
 -15   1  21        4.93        0.00     21.44 o 
 -14   1  21        2.28       25.58     19.46 o 
 -13   1  21        9.50       20.56     20.56 o 
 -12   1  21       68.63       86.81     24.25 o 
 -11   1  21       47.51       33.16     22.86 o 
 -10   1  21       63.84       60.35     23.17 o 
  -9   1  21       82.66       71.10     24.31 o 
  -8   1  21       38.77       58.48     24.22 o 
  -7   1  21      105.24       77.37     25.87 o 
  -6   1  21      658.06      595.45     39.83 o 
  -5   1  21        2.78       18.29     23.42 o 
  -4   1  21       77.35      114.81     25.22 o 
  -3   1  21      435.02      452.25     33.71 o 
  -2   1  21      134.59      116.69     25.10 o 
  -1   1  21       82.19      106.77     25.10 o 
   0   1  21      158.47      160.89     29.92 o 
   1   1  21       30.63        6.87     22.68 o 
   2   1  21        4.71       25.95     16.76 o 
   3   1  21        3.57        6.98     14.76 o 
   4   1  21        0.03        0.00     15.81 o 
   5   1  21       23.28        7.20     16.07 o 
   6   1  21        4.88       12.40     18.51 o 
   7   1  21        5.01       12.22     16.14 o 
 -16   2  21        0.20       11.57     21.04 o 
 -15   2  21        0.50       18.41     24.32 o 
 -14   2  21        0.79       21.45     21.45 o 
 -13   2  21        0.34       32.94     21.19 o 
 -12   2  21        3.52       25.41     20.76 o 
 -11   2  21        0.01       12.20     22.52 o 
 -10   2  21        3.17       11.96     20.64 o 
  -9   2  21      162.59      133.28     27.78 o 
  -8   2  21        9.04       51.61     19.44 o 
  -7   2  21      292.14      260.18     30.66 o 
  -6   2  21      762.03      688.31     43.61 o 
  -5   2  21       96.95       68.06     23.43 o 
  -4   2  21      532.79      558.99     38.61 o 
  -3   2  21      182.84      170.67     26.00 o 
  -2   2  21        1.54       26.91     15.19 o 
  -1   2  21      296.85      312.68     32.61 o 
   0   2  21       15.99       13.39     17.54 o 
   1   2  21        0.14        7.29     19.07 o 
   2   2  21       12.21        7.35     20.18 o 
   3   2  21       13.69       35.24     18.85 o 
   4   2  21        6.47       13.06     16.44 o 
   5   2  21       32.08       26.31     20.26 o 
   6   2  21        3.42        0.00     16.46 o 
   7   2  21        4.53       14.66     16.82 o 
 -15   3  21        3.73        0.00     23.51 o 
 -14   3  21       31.30       61.01     19.42 o 
 -13   3  21       26.57       26.09     26.09 o 
 -12   3  21       14.46       13.19     22.37 o 
 -11   3  21       20.19       51.24     22.90 o 
 -10   3  21       39.51        4.00     21.19 o 
  -9   3  21      133.62      144.40     29.16 o 
  -8   3  21        2.85       15.21     20.97 o 
  -7   3  21        6.92       18.38     23.37 o 
  -6   3  21      490.57      487.72     40.65 o 
  -5   3  21       34.72       29.68     22.65 o 
  -4   3  21       11.93        0.00     17.78 o 
  -3   3  21      242.19      232.76     26.80 o 
  -2   3  21        0.58       34.41     20.38 o 
  -1   3  21        3.05        8.64     17.51 o 
   0   3  21       65.93      108.20     15.76 o 
   1   3  21        8.20        3.54     17.91 o 
   2   3  21      128.94      124.83     24.14 o 
   3   3  21       29.48       36.20     20.95 o 
   4   3  21       17.44        0.00     16.51 o 
   5   3  21        0.07       39.39     14.80 o 
   6   3  21        0.54       17.14     17.14 o 
 -14   4  21       13.46       16.98     23.09 o 
 -13   4  21       62.22       59.29     26.76 o 
 -12   4  21       17.41       11.41     21.66 o 
 -11   4  21        5.52       26.58     20.28 o 
 -10   4  21       20.80       17.14     21.79 o 
  -9   4  21       64.66       45.13     23.37 o 
  -8   4  21       11.88       27.53     22.34 o 
  -7   4  21        2.27        9.54     18.63 o 
  -6   4  21       65.74       25.06     25.06 o 
  -5   4  21       65.13       88.29     20.79 o 
  -4   4  21       22.28       39.06     21.54 o 
  -3   4  21        8.66        7.09     18.15 o 
  -2   4  21       45.62       56.40     21.28 o 
  -1   4  21       12.84       15.99     20.29 o 
   0   4  21       36.80       24.64     29.91 o 
   1   4  21       48.71       77.88     21.79 o 
   2   4  21        0.02        7.57     18.15 o 
   3   4  21       18.98        7.64     18.02 o 
   4   4  21        7.05       11.65     20.81 o 
   5   4  21        7.82       17.66     18.95 o 
 -13   5  21        1.19       19.38     20.71 o 
 -12   5  21        7.57       47.00     22.48 o 
 -11   5  21       16.67       18.22     20.47 o 
 -10   5  21        1.23       13.17     20.78 o 
  -9   5  21       45.55       27.36     25.37 o 
  -8   5  21        6.36       14.11     18.03 o 
  -7   5  21       18.85       13.66     20.48 o 
  -6   5  21       13.29        5.66     19.92 o 
  -5   5  21        0.15        5.57     18.98 o 
  -4   5  21       17.60       51.27     21.36 o 
  -3   5  21      224.18      206.95     27.15 o 
  -2   5  21        2.35       56.40     18.93 o 
  -1   5  21        0.80        9.10     16.81 o 
   0   5  21        7.59       21.80     12.52 o 
   1   5  21        1.83        5.63     18.25 o 
   2   5  21        0.25       17.41     19.70 o 
   3   5  21        7.83       19.47     18.35 o 
   4   5  21        1.41       15.62     16.89 o 
 -11   6  21       26.97       45.61     25.76 o 
 -10   6  21        0.10       22.47     22.47 o 
  -9   6  21        3.43       12.66     16.41 o 
  -8   6  21        2.36       16.37     19.84 o 
  -7   6  21        7.60       31.81     22.76 o 
  -6   6  21       11.75       17.45     24.78 o 
  -5   6  21       79.95       94.81     20.92 o 
  -4   6  21       36.77        5.61     23.57 o 
  -3   6  21        0.01       22.58     22.58 o 
  -2   6  21       60.75       76.48     20.88 o 
  -1   6  21       17.02       58.38     19.01 o 
   0   6  21       14.30       22.11     33.22 o 
   1   6  21       25.02       23.23     20.08 o 
   2   6  21        0.69       17.56     17.56 o 
  -9   7  21        0.82        0.00     21.24 o 
  -8   7  21        7.30       32.64     17.82 o 
  -7   7  21       13.80       11.86     23.35 o 
  -6   7  21        8.49       11.72     21.80 o 
  -5   7  21        2.27       22.12     22.12 o 
  -4   7  21        3.61       17.07     24.26 o 
  -3   7  21        3.26        9.46     17.13 o 
  -2   7  21        4.15        9.40     22.69 o 
  -1   7  21        1.40       20.40     20.40 o 
   0   7  21        2.21       14.16     12.21 o 
 -16   0  22        0.02        2.06     19.16 o 
 -15   0  22        6.74        1.96     18.44 o 
 -14   0  22        0.02       14.18     15.81 o 
 -13   0  22        1.06        6.03     17.25 o 
 -12   0  22       44.12       33.00     19.04 o 
 -11   0  22       94.04       58.65     20.76 o 
 -10   0  22       11.98       29.52     18.96 o 
  -9   0  22        7.46        1.72     18.54 o 
  -8   0  22      233.92      193.60     19.30 o 
  -7   0  22        1.72       18.54     18.54 o 
  -6   0  22        2.02        9.41     16.82 o 
  -5   0  22       36.63        6.17     20.32 o 
  -4   0  22     1793.76     1534.67     56.27 o 
  -3   0  22        3.92       31.17     18.46 o 
  -2   0  22       10.37       20.61     15.66 o 
  -1   0  22        0.01       11.24     15.78 o 
   0   0  22       63.38      110.25     22.10 o 
   1   0  22       22.95       36.63     18.13 o 
   2   0  22      114.93      106.29     22.47 o 
   3   0  22        4.41       10.27     14.48 o 
   4   0  22       20.58       37.73     15.52 o 
   5   0  22        8.81       11.91     13.91 o 
   6   0  22        0.01       20.14     14.32 o 
 -15   1  22        0.55        8.68     22.95 o 
 -14   1  22        3.82        4.27     19.23 o 
 -13   1  22        6.81       26.92     26.92 o 
 -12   1  22        0.09        6.23     17.14 o 
 -11   1  22        1.71        6.07     18.67 o 
 -10   1  22       16.45       11.76     19.67 o 
  -9   1  22        7.82       16.97     19.45 o 
  -8   1  22        2.57        7.44     18.49 o 
  -7   1  22       21.02       48.43     22.20 o 
  -6   1  22       13.01       17.58     20.92 o 
  -5   1  22        2.64        7.05     20.28 o 
  -4   1  22       25.08       34.51     22.72 o 
  -3   1  22       28.59       32.13     18.09 o 
  -2   1  22       24.62       32.09     17.20 o 
  -1   1  22        0.63        6.85     15.77 o 
   0   1  22        0.27        8.22     22.43 o 
   1   1  22       10.53        3.42     18.93 o 
   2   1  22        0.28       18.89     18.89 o 
   3   1  22        5.91       10.70     17.57 o 
   4   1  22       23.53        9.00     19.09 o 
   5   1  22        3.40        8.91     17.98 o 
   6   1  22        0.23       22.94     13.76 o 
 -15   2  22        0.65        0.00     19.41 o 
 -14   2  22        1.97       29.53     18.51 o 
 -13   2  22        0.02       37.65     20.97 o 
 -12   2  22       60.79       80.06     23.10 o 
 -11   2  22       23.62       14.76     25.11 o 
 -10   2  22       16.24       16.16     23.08 o 
  -9   2  22       56.97        7.82     23.47 o 
  -8   2  22       23.94       36.31     20.56 o 
  -7   2  22      101.51       48.14     26.68 o 
  -6   2  22      175.93      181.17     27.93 o 
  -5   2  22        0.55       28.48     20.76 o 
  -4   2  22       23.62       15.94     21.40 o 
  -3   2  22      174.46      161.67     29.61 o 
  -2   2  22        9.23        0.00     20.80 o 
  -1   2  22      297.71      243.17     30.88 o 
   0   2  22        0.97        2.41     13.07 o 
   1   2  22       32.80       18.54     17.92 o 
   2   2  22        6.58        9.35     18.89 o 
   3   2  22       28.64       37.58     18.70 o 
   4   2  22        2.68        1.89     18.32 o 
   5   2  22        7.98       20.44     20.44 o 
   6   2  22        1.19        5.55     17.14 o 
 -15   3  22        0.14        7.11     19.81 o 
 -14   3  22        7.76       16.46     20.92 o 
 -13   3  22        0.26       20.70     21.61 o 
 -12   3  22        0.04        2.30     20.48 o 
 -11   3  22       57.19       37.01     24.98 o 
 -10   3  22        1.33        2.07     20.55 o 
  -9   3  22        2.19       26.35     20.17 o 
  -8   3  22       32.46       11.79     19.26 o 
  -7   3  22       50.48       57.23     23.92 o 
  -6   3  22        4.27       12.99     17.84 o 
  -5   3  22       86.98       56.42     23.22 o 
  -4   3  22        0.25       14.33     16.91 o 
  -3   3  22       26.17       32.15     20.94 o 
  -2   3  22       11.80        9.01     21.36 o 
  -1   3  22        0.57        1.86     19.29 o 
   0   3  22       46.74       53.71     15.05 o 
   1   3  22        7.09       22.60     18.93 o 
   2   3  22        5.09        5.83     19.07 o 
   3   3  22        0.00       29.31     16.13 o 
   4   3  22        7.88        9.94     18.53 o 
   5   3  22        8.14        0.00     19.79 o 
 -14   4  22       38.10       38.83     24.35 o 
 -13   4  22       16.45       28.46     21.74 o 
 -12   4  22        8.83       20.86     23.80 o 
 -11   4  22        0.05       22.51     17.96 o 
 -10   4  22        4.89       15.16     26.71 o 
  -9   4  22      125.62      133.80     26.45 o 
  -8   4  22       39.96       56.60     22.99 o 
  -7   4  22      119.31       95.95     24.15 o 
  -6   4  22        6.64        9.42     18.83 o 
  -5   4  22        4.44       22.54     22.54 o 
  -4   4  22       43.38       45.87     17.44 o 
  -3   4  22        3.17       12.70     18.03 o 
  -2   4  22       48.98       51.09     21.70 o 
  -1   4  22      114.61       92.14     26.50 o 
   0   4  22      117.62      107.22     17.98 o 
   1   4  22        0.15        5.69     17.07 o 
   2   4  22       25.69       28.94     20.25 o 
   3   4  22        1.31        7.73     16.77 o 
   4   4  22        4.06       11.85     18.06 o 
 -12   5  22        2.17        0.00     24.36 o 
 -11   5  22        0.67       11.34     20.72 o 
 -10   5  22        0.08        4.34     21.04 o 
  -9   5  22        0.60        6.44     22.32 o 
  -8   5  22        0.88       28.78     18.41 o 
  -7   5  22       16.85       16.03     22.27 o 
  -6   5  22        0.03       25.18     15.97 o 
  -5   5  22        0.18       18.95     18.95 o 
  -4   5  22        0.48       26.23     16.70 o 
  -3   5  22        2.22       18.66     21.61 o 
  -2   5  22        5.73        7.38     20.20 o 
  -1   5  22        7.49        0.00     20.58 o 
   0   5  22        3.90        8.81     12.98 o 
   1   5  22        1.68       13.49     17.05 o 
   2   5  22        0.13       17.45     19.28 o 
   3   5  22        0.09        7.85     18.94 o 
 -10   6  22        4.50        6.68     23.06 o 
  -9   6  22       28.37        4.21     21.64 o 
  -8   6  22        0.02       12.26     21.37 o 
  -7   6  22        0.33       18.13     21.65 o 
  -6   6  22       29.67       27.48     18.83 o 
  -5   6  22       19.16       36.39     19.52 o 
  -4   6  22       77.79       32.21     24.16 o 
  -3   6  22       90.68       75.62     22.43 o 
  -2   6  22        8.97       22.02     22.02 o 
  -1   6  22        1.29       17.07     18.88 o 
   0   6  22       54.06       42.22     15.66 o 
   1   6  22        0.05        3.88     19.92 o 
  -6   7  22        0.63        3.87     20.93 o 
  -5   7  22        8.57        3.84     22.98 o 
  -4   7  22       14.45       15.19     18.80 o 
  -3   7  22        4.67        7.52     18.82 o 
 -15   1  23       36.09       56.88     21.63 o 
 -14   1  23        7.02        4.36     20.77 o 
 -13   1  23       10.13       25.59     22.19 o 
 -12   1  23        0.24        6.31     21.53 o 
 -11   1  23        7.41       10.35     18.93 o 
 -10   1  23       59.41       84.01     23.05 o 
  -9   1  23       38.14       64.41     19.99 o 
  -8   1  23       45.06       41.88     21.73 o 
  -7   1  23       74.17       80.26     26.23 o 
  -6   1  23       46.01       47.70     19.69 o 
  -5   1  23        3.59       39.68     16.91 o 
  -4   1  23      269.76      265.01     31.27 o 
  -3   1  23       13.50       12.21     19.45 o 
  -2   1  23        6.94       13.85     16.10 o 
  -1   1  23        2.57       10.45     14.86 o 
   0   1  23        0.44        6.19     11.02 o 
   1   1  23        0.06        7.15     17.20 o 
   2   1  23       19.31       14.28     19.92 o 
   3   1  23        7.28       25.19     15.41 o 
   4   1  23        4.46       16.09     16.09 o 
   5   1  23        0.00        7.02     16.98 o 
 -14   2  23        0.17       18.19     22.04 o 
 -13   2  23        0.31       20.86     20.86 o 
 -12   2  23       19.97       21.88     21.88 o 
 -11   2  23        3.94        0.00     23.43 o 
 -10   2  23       27.10       35.48     22.60 o 
  -9   2  23        4.80       22.33     19.85 o 
  -8   2  23        3.41        4.04     18.83 o 
  -7   2  23      118.83       96.18     25.10 o 
  -6   2  23      165.29      126.13     28.13 o 
  -5   2  23        0.52        3.69     19.33 o 
  -4   2  23       82.00       47.69     20.19 o 
  -3   2  23        0.23       12.76     19.55 o 
  -2   2  23       49.79       22.11     22.95 o 
  -1   2  23        0.25        5.63     20.66 o 
   0   2  23        0.37        0.59     12.43 o 
   1   2  23        2.18       19.67     19.67 o 
   2   2  23        4.54        1.95     17.90 o 
   3   2  23        0.06       18.53     18.53 o 
   4   2  23        2.18       14.99     17.66 o 
   5   2  23        0.99        3.70     17.80 o 
 -14   3  23        0.09       14.21     23.91 o 
 -13   3  23        9.07       11.70     26.25 o 
 -12   3  23       73.45       90.91     21.95 o 
 -11   3  23        6.59        2.25     26.37 o 
 -10   3  23       22.28       27.94     22.54 o 
  -9   3  23        1.37        0.00     21.74 o 
  -8   3  23        4.56       22.19     18.42 o 
  -7   3  23        3.82       19.94     19.94 o 
  -6   3  23       10.69        7.77     17.29 o 
  -5   3  23        3.26       17.04     19.38 o 
  -4   3  23        3.78        7.35     19.54 o 
  -3   3  23       20.04        7.47     22.00 o 
  -2   3  23        4.95        9.24     19.69 o 
  -1   3  23       44.81       39.37     18.05 o 
   0   3  23        2.86       15.07     15.07 o 
   1   3  23        1.52       17.38     19.75 o 
   2   3  23       25.42       11.63     19.18 o 
   3   3  23        0.79        1.89     18.11 o 
   4   3  23        0.40       11.81     19.26 o 
 -13   4  23       16.18        7.14     28.14 o 
 -12   4  23       19.63        2.41     24.79 o 
 -11   4  23        0.00       11.24     24.02 o 
 -10   4  23        5.02       19.79     23.74 o 
  -9   4  23        2.96       10.69     21.38 o 
  -8   4  23       11.45        0.00     18.10 o 
  -7   4  23       28.83       42.04     20.60 o 
  -6   4  23       19.02       19.44     16.31 o 
  -5   4  23        0.15        5.76     18.53 o 
  -4   4  23        0.45       15.22     19.27 o 
  -3   4  23       13.46       20.62     20.62 o 
  -2   4  23       24.00       13.24     19.57 o 
  -1   4  23        1.66       15.04     18.16 o 
   0   4  23        0.47        1.68     14.15 o 
   1   4  23        0.34        3.79     19.87 o 
   2   4  23        1.57       21.48     18.33 o 
   3   4  23       10.11       46.90     15.10 o 
 -11   5  23       48.57       40.95     25.62 o 
 -10   5  23       14.28        4.39     21.77 o 
  -9   5  23        0.33       17.23     20.55 o 
  -8   5  23        2.66       10.45     22.33 o 
  -7   5  23       12.65       26.24     19.99 o 
  -6   5  23        5.19       45.33     17.30 o 
  -5   5  23        0.15        7.83     18.79 o 
  -4   5  23        0.00       21.82     21.82 o 
  -3   5  23       36.46       34.11     21.73 o 
  -2   5  23        5.97       11.48     21.27 o 
  -1   5  23        0.10        9.47     18.75 o 
   0   5  23        5.77        5.60     12.96 o 
   1   5  23        3.83       34.81     15.07 o 
  -9   6  23        0.09       25.37     15.57 o 
  -8   6  23        4.27        2.09     20.34 o 
  -7   6  23        7.98       46.16     20.26 o 
  -6   6  23        4.74       31.46     18.51 o 
  -5   6  23        0.04        5.84     16.08 o 
  -4   6  23        5.28        7.57     17.68 o 
  -3   6  23        0.18       11.41     16.76 o 
  -2   6  23       15.93        3.88     21.14 o 
  -1   6  23       10.15       32.32     16.68 o 
 -14   0  24        1.40        8.16     17.85 o 
 -13   0  24       24.98       34.45     18.40 o 
 -12   0  24        1.00       10.01     17.82 o 
 -11   0  24        7.45       19.71     19.71 o 
 -10   0  24       33.79       15.38     19.68 o 
  -9   0  24        1.64        7.59     16.41 o 
  -8   0  24       30.12       27.16     17.50 o 
  -7   0  24        2.98       16.98     14.11 o 
  -6   0  24        0.01       17.39     17.39 o 
  -5   0  24       19.05       34.60     15.80 o 
  -4   0  24       15.33        3.37     15.16 o 
  -3   0  24       58.22       95.77     21.95 o 
  -2   0  24        1.89       11.61     16.78 o 
  -1   0  24       23.57        8.37     18.03 o 
   0   0  24       53.91       52.29     12.77 o 
   1   0  24       40.10       55.90     20.08 o 
   2   0  24        6.11        6.76     16.40 o 
   3   0  24       18.53       33.74     17.19 o 
   4   0  24        0.34       17.53     17.53 o 
 -14   1  24        1.75       21.67     22.27 o 
 -13   1  24       10.82       23.77     20.88 o 
 -12   1  24        9.81       12.67     21.33 o 
 -11   1  24        1.29       16.71     21.43 o 
 -10   1  24        6.03       10.16     21.83 o 
  -9   1  24        1.01        0.00     19.08 o 
  -8   1  24        1.30        1.94     19.05 o 
  -7   1  24        3.69        5.82     19.61 o 
  -6   1  24       14.91       41.71     17.12 o 
  -5   1  24       30.80        5.72     21.18 o 
  -4   1  24       14.55        5.61     18.29 o 
  -3   1  24        2.79        3.60     17.39 o 
  -2   1  24       10.03       18.85     18.85 o 
  -1   1  24        3.14        7.14     16.59 o 
   0   1  24        1.89        4.45     12.61 o 
   1   1  24        3.65       14.33     18.38 o 
   2   1  24        0.32       25.05     15.47 o 
   3   1  24        0.17       18.72     18.72 o 
   4   1  24        0.09        1.77     15.00 o 
 -14   2  24        0.01       21.06     21.06 o 
 -13   2  24       15.02       15.72     22.09 o 
 -12   2  24       13.64       19.91     25.76 o 
 -11   2  24       29.26        6.57     22.77 o 
 -10   2  24        6.09       14.97     18.04 o 
  -9   2  24        0.86        6.16     18.69 o 
  -8   2  24        1.16       12.03     18.60 o 
  -7   2  24        9.33       15.85     20.41 o 
  -6   2  24        7.66        9.68     18.27 o 
  -5   2  24        9.41        3.83     20.19 o 
  -4   2  24       11.85       41.81     14.49 o 
  -3   2  24       12.93        7.68     17.03 o 
  -2   2  24       28.00       22.79     19.71 o 
  -1   2  24       15.13       19.46     19.46 o 
   0   2  24       14.18       50.17     35.66 o 
   1   2  24        0.23        9.58     18.20 o 
   2   2  24        3.42        1.84     19.18 o 
   3   2  24       19.28       33.83     17.27 o 
 -13   3  24        1.53        9.36     23.19 o 
 -12   3  24        0.21        4.54     21.22 o 
 -11   3  24        7.24        8.96     22.05 o 
 -10   3  24       11.94        4.37     21.87 o 
  -9   3  24        0.97        4.36     17.43 o 
  -8   3  24        6.12        8.20     15.77 o 
  -7   3  24        0.08       24.13     17.09 o 
  -6   3  24        2.31       27.61     18.34 o 
  -5   3  24        5.75        7.69     18.09 o 
  -4   3  24        0.85        3.90     18.66 o 
  -3   3  24        0.27       17.20     19.02 o 
  -2   3  24       33.43        0.00     21.97 o 
  -1   3  24        0.05        3.94     20.28 o 
   0   3  24       47.44       33.87     16.24 o 
   1   3  24        3.61       17.67     17.67 o 
   2   3  24        0.01        0.00     15.19 o 
   3   3  24        5.79       15.76     14.68 o 
 -12   4  24        0.00       23.20     22.57 o 
 -11   4  24        0.01       13.59     22.30 o 
 -10   4  24        1.89       17.62     22.08 o 
  -9   4  24        5.72        2.11     23.62 o 
  -8   4  24        5.67       14.60     21.08 o 
  -7   4  24        0.88        8.23     18.95 o 
  -6   4  24       15.53       45.67     16.85 o 
  -5   4  24        0.30        4.00     17.79 o 
  -4   4  24        0.37       28.96     17.93 o 
  -3   4  24        0.13       15.35     19.22 o 
  -2   4  24        3.55       16.66     16.66 o 
  -1   4  24       15.12       23.00     16.21 o 
   0   4  24        0.94        0.59     16.39 o 
   1   4  24       16.68        9.78     19.56 o 
   2   4  24        1.33        3.88     21.12 o 
 -10   5  24        3.15       17.66     24.49 o 
  -9   5  24        0.08       21.53     20.13 o 
  -8   5  24        8.79        8.28     18.93 o 
  -7   5  24        3.24        1.95     20.04 o 
  -6   5  24       32.68       49.85     19.56 o 
  -5   5  24       20.66        3.97     21.73 o 
  -4   5  24       31.38       23.28     22.16 o 
  -3   5  24        0.11       22.03     22.03 o 
  -2   5  24       11.37       13.38     18.80 o 
  -1   5  24        3.68       15.30     20.82 o 
   0   5  24        9.02       28.27     11.67 o 
  -6   6  24        0.07        3.90     20.53 o 
  -5   6  24       29.16        1.92     22.54 o 
  -4   6  24        6.37        3.80     19.66 o 
 -13   1  25        0.00       19.29     22.69 o 
 -12   1  25        0.28        8.56     21.40 o 
 -11   1  25        0.32       23.21     16.99 o 
 -10   1  25        1.06       12.35     19.68 o 
  -9   1  25        4.45        6.10     20.82 o 
  -8   1  25        3.86       11.98     18.29 o 
  -7   1  25       31.99       19.67     23.44 o 
  -6   1  25       10.44       19.31     16.20 o 
  -5   1  25        1.19       19.69     19.69 o 
  -4   1  25        0.05       14.75     16.70 o 
  -3   1  25        1.45       12.64     16.10 o 
  -2   1  25        0.32       30.60     15.77 o 
  -1   1  25        3.45       19.82     16.34 o 
   0   1  25        0.08       20.61      9.77 o 
   1   1  25        0.11       14.36     19.38 o 
   2   1  25        0.13        7.14     16.62 o 
   3   1  25        0.98       17.06     17.06 o 
 -13   2  25        0.45       29.18     19.18 o 
 -12   2  25        0.68       15.65     20.86 o 
 -11   2  25        0.14       21.57     21.57 o 
 -10   2  25        1.16       21.29     21.29 o 
  -9   2  25        4.04       29.41     20.24 o 
  -8   2  25        3.96        6.16     19.96 o 
  -7   2  25        6.42        6.12     24.04 o 
  -6   2  25       26.29       19.84     18.58 o 
  -5   2  25        4.63       41.30     14.87 o 
  -4   2  25        2.22       15.71     18.15 o 
  -3   2  25        6.13        7.85     19.74 o 
  -2   2  25        3.17        1.99     20.85 o 
  -1   2  25        0.15        0.00     16.60 o 
   0   2  25        1.80        5.39     14.40 o 
   1   2  25        0.01       18.45     18.45 o 
   2   2  25        0.43       45.14     13.83 o 
 -12   3  25        0.04       11.42     22.43 o 
 -11   3  25       31.29       17.85     23.74 o 
 -10   3  25        8.81       54.80     20.23 o 
  -9   3  25        0.23       20.19     20.19 o 
  -8   3  25       12.94       22.98     19.84 o 
  -7   3  25        0.08       24.60     20.05 o 
  -6   3  25       18.55        0.00     19.60 o 
  -5   3  25       15.14       13.90     20.76 o 
  -4   3  25        4.89       21.65     18.47 o 
  -3   3  25       35.37        7.82     23.10 o 
  -2   3  25       12.87       29.10     18.69 o 
  -1   3  25       11.93       15.53     20.65 o 
   0   3  25        1.59        0.31     13.36 o 
   1   3  25        0.01        0.00     17.92 o 
 -10   4  25       29.57       39.68     21.58 o 
  -9   4  25        3.77        6.48     23.30 o 
  -8   4  25        8.15       21.09     22.29 o 
  -7   4  25        4.30        6.15     17.86 o 
  -6   4  25       19.37        4.11     25.04 o 
  -5   4  25        0.51       13.88     17.55 o 
  -4   4  25        2.96       15.77     20.50 o 
  -3   4  25        0.04        3.92     18.69 o 
  -2   4  25        9.42       20.02     20.02 o 
  -1   4  25        0.31       31.02     18.75 o 
   0   4  25        7.26       14.93     21.35 o 
  -8   5  25        3.64       31.27     17.33 o 
  -7   5  25        0.32       12.28     19.91 o 
  -6   5  25        2.18        9.92     18.36 o 
  -5   5  25        2.26       33.29     18.45 o 
  -4   5  25        0.28       25.12     16.57 o 
  -3   5  25        0.34       19.28     18.06 o 
 -12   0  26       56.20       68.10     25.28 o 
 -11   0  26        1.67        7.89     18.42 o 
 -10   0  26       12.04        9.87     20.87 o 
  -9   0  26       38.35        9.63     15.29 o 
  -8   0  26        8.43       26.39     14.71 o 
  -7   0  26        0.02       12.07     16.27 o 
  -6   0  26       23.12       22.05     13.89 o 
  -5   0  26       40.78       42.22     18.61 o 
  -4   0  26        2.43       25.27     13.99 o 
  -3   0  26       32.17       28.50     19.22 o 
  -2   0  26        4.86       40.14     14.76 o 
  -1   0  26       16.10       41.70     16.39 o 
   0   0  26        0.12       14.16     14.11 o 
   1   0  26        1.96       18.84     18.84 o 
 -12   1  26        0.10       32.02     19.13 o 
 -11   1  26        0.82       19.10     23.48 o 
 -10   1  26        2.81       22.75     22.75 o 
  -9   1  26        4.59        8.30     23.48 o 
  -8   1  26        8.01       18.23     23.49 o 
  -7   1  26        7.50       19.96     18.75 o 
  -6   1  26        2.76       51.19     18.80 o 
  -5   1  26        1.49       19.48     19.48 o 
  -4   1  26        3.00       24.07     17.54 o 
  -3   1  26        9.40        3.64     18.01 o 
  -2   1  26       15.77        7.28     19.01 o 
  -1   1  26        2.77       19.72     16.96 o 
   0   1  26       24.58        0.35     15.09 o 
   1   1  26        0.01       20.79     20.79 o 
 -11   2  26        3.82       23.50     23.50 o 
 -10   2  26        1.99        0.00     21.87 o 
  -9   2  26       16.66        6.35     25.62 o 
  -8   2  26        8.21       31.28     22.08 o 
  -7   2  26       18.60       20.52     24.79 o 
  -6   2  26        0.25       28.39     19.93 o 
  -5   2  26       12.18        1.99     18.91 o 
  -4   2  26        2.98        1.96     18.67 o 
  -3   2  26        3.43       43.35     19.74 o 
  -2   2  26        1.92        3.99     18.26 o 
  -1   2  26        1.93        9.86     16.75 o 
   0   2  26        0.30        9.31     12.67 o 
 -10   3  26        1.77        0.00     18.55 o 
  -9   3  26        0.25       15.12     21.57 o 
  -8   3  26        6.33       10.63     19.24 o 
  -7   3  26       11.09        1.99     22.06 o 
  -6   3  26        0.39       10.22     17.87 o 
  -5   3  26        0.56        1.94     20.92 o 
  -4   3  26        6.65       19.84     19.27 o 
  -3   3  26       11.89        1.88     20.66 o 
  -2   3  26       11.42        7.92     22.31 o 
  -1   3  26        2.77        1.98     20.40 o 
   0   3  26        0.14       27.28     16.90 o 
  -8   4  26        2.98       33.55     17.64 o 
  -7   4  26        0.08       35.08     18.02 o 
  -6   4  26       11.97       16.09     20.02 o 
  -5   4  26        0.24        5.90     17.34 o 
  -4   4  26        1.75       19.77     21.23 o 
  -3   4  26        4.94        0.00     19.07 o 
  -2   4  26        7.38        5.77     18.70 o 
 -11   1  27        0.59       25.19     17.80 o 
 -10   1  27       25.26       20.92     23.61 o 
  -9   1  27        2.87        4.06     24.35 o 
  -8   1  27       16.66       10.26     19.15 o 
  -7   1  27        4.06       20.03     16.76 o 
  -6   1  27        5.46        9.92     18.88 o 
  -5   1  27        6.77        9.67     19.70 o 
  -4   1  27        3.31        5.45     18.80 o 
  -3   1  27        0.00       28.91     15.74 o 
  -2   1  27        0.09       10.65     15.14 o 
  -1   1  27        2.28       33.52     17.89 o 
 -10   2  27        0.04       29.97     18.49 o 
  -9   2  27        0.09       10.56     21.51 o 
  -8   2  27       33.59       14.64     23.63 o 
  -7   2  27        2.28        8.34     19.81 o 
  -6   2  27        6.63       32.53     17.71 o 
  -5   2  27       11.49       17.88     17.88 o 
  -4   2  27        0.03        8.05     21.74 o 
  -3   2  27       12.44       15.84     17.13 o 
  -2   2  27        8.80        3.97     20.00 o 
  -8   3  27        1.86        8.39     18.12 o 
  -7   3  27        0.41       18.55     21.77 o 
  -6   3  27        3.19       23.01     23.01 o 
  -5   3  27        0.05       24.35     24.35 o 
  -4   3  27       10.32       13.98     20.15 o 
  -3   3  27        1.29       19.96     19.96 o 
  -8   0  28        9.49       10.31     16.88 o 
  -7   0  28        3.96        6.82     15.66 o 
  -6   0  28        6.35       16.76     17.07 o 
  -5   0  28       11.37        5.02     15.52 o 
  -4   0  28        1.29        3.30     14.37 o 
  -3   0  28        0.15        3.23     15.85 o 
  -8   1  28        9.21       20.31     21.23 o 
  -7   1  28        0.08        8.01     19.12 o 
  -6   1  28        0.69       19.06     19.06 o 
  -5   1  28        3.83       11.19     17.64 o 
  -4   1  28        1.76       19.97     19.97 o 
                                                 
